# Supplementary material for: Future Range Expansions of Invasive Wasps Suggest Their Increasing Impacts on Global Apiculture
Source: Insects. 2024 Jul 19;15(7):546. doi: 10.3390/insects15070546 (PMC11276961; doi:10.3390/insects15070546)
Supplement: Supplementary file 1 [file insects-15-00546-s001.zip]

Archive with 9 entries (9 files):
- Supplemental material S1.pdf
- Supplemental Material S2.xlsx
- Supplemental Material S3 .xlsx
- Supplemental Material S4.xlsx
- Supplemental Material S5.xlsx
- Supplemental Material S6.xlsx
- Supplemental Material S7.pdf
- Supplemental Material S8.xlsx
- Supplemental Material S9.pdf
