# Supplementary material for: Future Range Expansions of Invasive Wasps Suggest Their Increasing Impacts on Global Apiculture
Source: Insects. 2024 Jul 19;15(7):546. doi: 10.3390/insects15070546 (PMC11276961; doi:10.3390/insects15070546)
Supplement: Supplementary file 1 [file insects-15-00546-s001.zip › Supplemental Material S2.xlsx]

## Sheet: Polistes dominula 
S2 Importance of 30 variables in the full models
Predictors	Importance values
bio1	0.129711
bio4	0.0681646
bio11	0.0635007
bio8	0.0483152
urban	0.0476094
bio6	0.0270701
bio10	0.0210219
bio3	0.0134754
bio12	0.0126676
bio18	0.0115153
bio5	0.00804367
bio7	0.00801111
ele	0.00741033
bio19	0.00575789
paster	0.00573578
bio16	0.00422067
rang	0.00346167
bio13	0.00295722
primf	0.00241433
primn	0.00236433
bio2	0.00161167
bio17	0.00153667
slope	0.00124467
cropland	0.000992667
bio9	0.000960333
secdf	0.000617667
bio15	0.000435556
bio14	0.000335111
secdn	0.000133667
aspect	7.95556e-05

## Sheet: Polistes chinensis 
Predictors	Importance values
bio7	0.121879
bio17	0.102239
bio1	0.0770366
bio13	0.0752756
bio11	0.0665066
bio6	0.0653992
bio12	0.0378402
bio14	0.0323803
bio16	0.027225
bio4	0.0267786
bio10	0.0267421
bio18	0.0254782
ele	0.0228663
urban	0.0165779
bio5	0.0163934
bio9	0.0150752
primf	0.0148477
bio8	0.0147144
bio19	0.0112158
secdf	0.00960833
rang	0.00790111
bio15	0.00573667
bio3	0.00450844
cropland	0.00293378
bio2	0.00285033
slope	0.00175211
primn	0.00164411
paster	0.000704222
aspect	0.000528111
secdn	0.000281333

## Sheet: Polistes versicolor 
Predictors	Importance values
bio6	0.128614
bio7	0.111083
bio17	0.0861404
bio1	0.0757616
bio13	0.0745236
bio11	0.0653944
bio4	0.0466284
bio5	0.042261
bio12	0.0401531
bio10	0.0366186
ele	0.0326521
bio14	0.0279246
urban	0.0250737
primf	0.024738
bio18	0.0241752
bio16	0.0176689
bio15	0.017219
bio19	0.0166014
cropland	0.0110894
primn	0.00741022
secdn	0.00563478
secdf	0.00531133
rang	0.005096
bio3	0.00348767
slope	0.00323578
paster	0.00258433
bio8	0.00184244
bio2	0.00138611
bio9	0.00121867
aspect	0.000880222

## Sheet: Polistes humilis  
Predictors	Importance values
bio3	0.449666
bio19	0.0511646
bio1	0.0473876
urban	0.0292176
bio4	0.0285212
ele	0.0158719
bio9	0.0105094
secdn	0.00994489
rang	0.00903256
paster	0.00352067
primn	0.00272333
cropland	0.00163467
bio16	0.00159344
slope	0.001417
primf	0.00103789
aspect	0.000109778

## Sheet: Vespula vulgaris 
Predictors	Importance values
bio4	0.17111
bio1	0.165255
bio10	0.0695633
bio3	0.0588306
bio7	0.0482003
bio6	0.0136716
urban	0.0133116
bio17	0.0112176
bio11	0.0109537
bio2	0.0104286
primf	0.00924211
bio16	0.00799033
bio5	0.00708778
bio8	0.00609756
bio19	0.00559456
bio18	0.00463944
bio12	0.00442078
bio9	0.001618
ele	0.00161178
bio15	0.00137056
secdf	0.001024
cropland	0.00101
bio13	0.000782333
bio14	0.000583889
paster	0.000321
slope	0.000282
rang	0.000210111
secdn	0.000190889
aspect	4.64444e-05
primn	2.28889e-05

## Sheet: Vespula germanica 
Predictors	Importance values
bio1	0.0928316
bio8	0.0809956
bio6	0.0704644
urban	0.0558829
bio11	0.0116266
bio3	0.0108319
bio5	0.00924544
ele	0.00899533
bio19	0.00897056
bio7	0.007973
bio10	0.00742656
bio4	0.00397722
bio12	0.00274722
bio2	0.00209944
rang	0.00188811
bio16	0.00187289
bio17	0.00160244
bio15	0.00128422
bio13	0.00109744
cropland	0.00104611
primf	0.000893556
bio14	0.000692556
paster	0.000661
bio9	0.000476222
primn	0.000434222
secdf	0.000394444
bio18	0.000369444
slope	0.000329778
aspect	6.32222e-05
secdn	5.86667e-05

## Sheet: Vespula pensylvanica 
Predictors	Importance values
bio3	0.19497
bio1	0.178176
bio19	0.0854233
bio4	0.0795713
bio11	0.0666307
bio6	0.0463496
bio10	0.039262
bio7	0.0362349
urban	0.0278811
bio18	0.0203431
bio12	0.0142754
bio8	0.0102238
bio5	0.009914
bio13	0.00908767
bio16	0.00860667
secdn	0.00808789
bio2	0.00724844
bio15	0.00656189
ele	0.00464422
bio17	0.00374589
bio9	0.00354211
rang	0.002443
bio14	0.00130967
cropland	0.000599222
slope	0.000570222
secdf	0.000447556
paster	0.00032
primf	0.000304444
aspect	0.000194111
primn	0.000162333

## Sheet: Vespa velutina  
Predictors	Importance values
bio1	0.0518001
bio4	0.048324
bio7	0.0432249
bio16	0.0205239
bio2	0.0196399
bio3	0.0189618
bio10	0.0165131
bio13	0.0159878
bio11	0.0118489
bio6	0.0112953
urban	0.00992222
bio17	0.00770067
bio5	0.00730633
bio12	0.00651044
rang	0.00636256
bio8	0.00576778
primf	0.00397022
bio18	0.00393722
paster	0.00314033
bio9	0.00147533
bio19	0.00138289
ele	0.001276
slope	0.001057
cropland	0.000633333
bio15	0.000563111
bio14	0.000316778
primn	0.000115667
aspect	9.74444e-05
secdf	1.23333e-05
secdn	9.77778e-06

## Sheet: Vespa mandarinia  
Predictors	Importance values
bio18	0.452222
bio3	0.169899
bio13	0.165564
bio16	0.0811028
bio8	0.0783237
rang	0.0509817
bio11	0.019128
bio5	0.013592
urban	0.0106557
bio6	0.010368
bio1	0.00851311
bio12	0.00714356
primn	0.006098
bio14	0.00475356
bio19	0.00446711
bio4	0.00338011
bio2	0.00265478
ele	0.00226633
bio17	0.00211033
primf	0.00178289
cropland	0.00178011
secdn	0.00176911
aspect	0.00170122
paster	0.00142078
bio7	0.00100856
slope	0.000756667
bio15	0.000745111
bio9	0.000728889
bio10	0.000470667
secdf	0.000312444

## Sheet: Vespa velutina nigrithorax
Predictors	Importance values
bio1	0.0859722
bio7	0.0563874
bio4	0.0317961
bio3	0.0296184
bio6	0.0189261
bio11	0.0158947
bio17	0.0154178
bio10	0.0150122
bio2	0.00684344
primf	0.00675889
bio13	0.00504289
bio12	0.00495689
bio19	0.00426989
bio16	0.00329144
bio9	0.00321867
bio8	0.00299
rang	0.00271267
urban	0.00249478
bio18	0.00198711
ele	0.00142644
bio5	0.000592333
paster	0.000566111
slope	0.000505444
bio14	0.000452
cropland	0.000373333
primn	0.000366778
bio15	0.000126889
secdn	5.62222e-05
aspect	5.08889e-05
secdf	4.1e-05

[truncated: 2 more sheets: Vespa orientalis , Vespa crabro ]
