# Supplementary material for: Future Range Expansions of Invasive Wasps Suggest Their Increasing Impacts on Global Apiculture
Source: Insects. 2024 Jul 19;15(7):546. doi: 10.3390/insects15070546 (PMC11276961; doi:10.3390/insects15070546)
Supplement: Supplementary file 1 [file insects-15-00546-s001.zip › Supplemental Material S3 .xlsx]

## Sheet: Polistes dominula 
						S3 Multicollinearity among all variables
	aspect	bio1	bio2	bio3	bio4	bio5	bio6	bio7	bio8	bio9	bio10	bio11	bio12	bio13	bio14	bio15	bio16	bio17	bio18	bio19	cropland	ele	paster	primf	primn	rang	secdf	secdn	slope	urban	urban
aspect	1	0.0254094	0.0227218	0.0549404	-0.041135	0.00920245	0.0333137	-0.0253707	-0.0152505	0.0288629	-0.00255403	0.0363446	-0.015882	0.000620424	-0.0127412	0.0283217	-0.00721682	-0.0160463	-0.0282102	0.0105963	0.0179745	-0.00426626	0.0267083	-0.01019	0.0140285	0.0427165	-0.016812	-0.00889277	-0.000273768	-0.00512623	0.051591
bio1	0.0254094	1	0.0955451	0.574016	-0.498389	0.619419	0.821026	-0.413058	0.164984	0.774715	0.761496	0.89958	-0.239647	0.0938236	-0.431002	0.582261	-0.00386115	-0.432494	-0.549541	0.161812	0.0716355	-0.347724	-0.00929323	-0.267047	0.116389	0.058309	-0.247704	0.0132949	-0.16912	0.156437	0.0349354
bio2	0.0227218	0.0955451	1	0.515681	0.299234	0.662677	-0.267048	0.601422	-0.218634	0.232974	0.3518	-0.0777597	-0.192476	0.0150725	-0.247483	0.370204	-0.0270667	-0.310074	-0.333148	0.0593383	-0.0610668	0.404366	-0.0644888	0.120575	0.461937	0.477285	-0.0594791	-0.327177	-0.0867092	0.094701	0.000150104
bio3	0.0549404	0.574016	0.515681	1	-0.623873	0.323789	0.573288	-0.347186	-0.283332	0.673138	0.191397	0.688177	-0.166871	0.286968	-0.532481	0.75441	0.181616	-0.547492	-0.637747	0.415571	-0.211648	0.101987	-0.0132257	-0.0543251	0.412959	0.362219	-0.128406	-0.139235	-0.00779438	0.0528872	0.0567746
bio4	-0.041135	-0.498389	0.299234	-0.623873	1	0.253991	-0.880645	0.939438	0.192068	-0.546755	0.178857	-0.825115	0.0537523	-0.242486	0.4092	-0.452619	-0.166212	0.348892	0.422307	-0.360974	0.195657	0.127141	-0.0542531	0.21809	-0.0549967	-0.012153	0.0767767	-0.205333	-0.11583	0.106764	-0.103017
bio5	0.00920245	0.619419	0.662677	0.323789	0.253991	1	0.123727	0.427797	0.0900391	0.511687	0.908842	0.284882	-0.334807	-0.121013	-0.325946	0.38337	-0.18087	-0.377584	-0.45413	-0.0770581	0.190049	-0.0497471	-0.0719148	-0.089083	0.275719	0.244993	-0.235845	-0.184336	-0.254552	0.18296	-0.0301417
bio6	0.0333137	0.821026	-0.267048	0.573288	-0.880645	0.123727	1	-0.844	-0.00605338	0.720955	0.275762	0.975628	-0.159352	0.160712	-0.46058	0.509296	0.071107	-0.412998	-0.516263	0.271846	-0.0379019	-0.319269	0.0382626	-0.306221	0.0267462	-0.0340645	-0.188584	0.196942	-0.0195215	-0.00587432	0.0802841
bio7	-0.0253707	-0.413058	0.601422	-0.347186	0.939438	0.427797	-0.844	1	0.0541797	-0.380134	0.240041	-0.734696	-0.035812	-0.211796	0.243358	-0.256694	-0.162529	0.172106	0.224795	-0.289267	0.137245	0.263926	-0.0737221	0.23078	0.124663	0.163446	0.0443029	-0.279023	-0.119803	0.10424	-0.0712019
bio8	-0.0152505	0.164984	-0.218634	-0.283332	0.192068	0.0900391	-0.00605338	0.0541797	1	-0.448432	0.301964	-0.00744079	-0.13614	-0.251435	0.122147	-0.184817	-0.236758	0.104296	0.416733	-0.505201	0.333175	-0.259711	0.165477	-0.363761	-0.282256	-0.216614	-0.130757	0.219596	-0.236588	0.140561	-0.0114049
bio9	0.0288629	0.774715	0.232974	0.673138	-0.546755	0.511687	0.720955	-0.380134	-0.448432	1	0.490893	0.79081	-0.167628	0.207918	-0.498496	0.633146	0.11461	-0.489238	-0.775433	0.439259	-0.13635	-0.133089	-0.126789	-0.0164704	0.30737	0.200735	-0.175503	-0.103809	-0.0134012	0.0373033	0.00622676
bio10	-0.00255403	0.761496	0.3518	0.191397	0.178857	0.908842	0.275762	0.240041	0.301964	0.490893	1	0.407942	-0.241712	-0.0814789	-0.202881	0.32511	-0.135849	-0.245502	-0.329543	-0.0887093	0.214544	-0.267501	-0.0602196	-0.141165	0.112611	0.0745215	-0.219845	-0.145587	-0.264949	0.248588	-0.0253437
bio11	0.0363446	0.89958	-0.0777597	0.688177	-0.825115	0.284882	0.975628	-0.734696	-0.00744079	0.79081	0.407942	1	-0.187104	0.181237	-0.49522	0.608294	0.0789466	-0.464763	-0.583975	0.289321	-0.0583498	-0.275755	0.0157128	-0.279761	0.114444	0.0515975	-0.198285	0.106101	-0.0456207	0.0453649	0.100173
bio12	-0.015882	-0.239647	-0.192476	-0.166871	0.0537523	-0.334807	-0.159352	-0.035812	-0.13614	-0.167628	-0.241712	-0.187104	1	0.798387	0.648206	-0.30198	0.86992	0.714797	0.566527	0.668245	-0.256206	-0.0966922	0.0551449	0.446707	-0.352443	-0.303047	0.535957	-0.281482	0.160163	0.0586534	-0.232117
bio13	0.000620424	0.0938236	0.0150725	0.286968	-0.242486	-0.121013	0.160712	-0.211796	-0.251435	0.207918	-0.0814789	0.181237	0.798387	1	0.127512	0.284918	0.983081	0.188952	0.089462	0.88797	-0.323795	-0.0732242	0.0430146	0.360472	-0.092041	-0.126578	0.413339	-0.348218	0.175414	0.0659816	-0.207239
bio14	-0.0127412	-0.431002	-0.247483	-0.532481	0.4092	-0.325946	-0.46058	0.243358	0.122147	-0.498496	-0.202881	-0.49522	0.648206	0.127512	1	-0.750836	0.225452	0.978872	0.791466	0.0559439	-0.0553471	-0.147891	0.0264763	0.328399	-0.448605	-0.341901	0.36049	-0.0675546	-0.00892727	0.105596	-0.147827
bio15	0.0283217	0.582261	0.370204	0.75441	-0.452619	0.38337	0.509296	-0.256694	-0.184817	0.633146	0.32511	0.608294	-0.30198	0.284918	-0.750836	1	0.159776	-0.766949	-0.702575	0.313229	-0.164331	0.058221	-0.0832184	-0.105505	0.435322	0.370912	-0.157858	-0.198665	0.057749	0.0921097	0.209239
bio16	-0.00721682	-0.00386115	-0.0270667	0.181616	-0.166212	-0.18087	0.071107	-0.162529	-0.236758	0.11461	-0.135849	0.0789466	0.86992	0.983081	0.225452	0.159776	1	0.291558	0.197016	0.870462	-0.305146	-0.0724008	0.0425467	0.414158	-0.152453	-0.161332	0.43856	-0.350432	0.173316	0.0539264	-0.18834
bio17	-0.0160463	-0.432494	-0.310074	-0.547492	0.348892	-0.377584	-0.412998	0.172106	0.104296	-0.489238	-0.245502	-0.464763	0.714797	0.188952	0.978872	-0.766949	0.291558	1	0.830153	0.0912501	-0.0773314	-0.122178	0.0505742	0.297368	-0.469223	-0.369222	0.414639	-0.0665599	0.0379681	0.0829033	-0.170423
bio18	-0.0282102	-0.549541	-0.333148	-0.637747	0.422307	-0.45413	-0.516263	0.224795	0.416733	-0.775433	-0.329543	-0.583975	0.566527	0.089462	0.791466	-0.702575	0.197016	0.830153	1	-0.181509	0.00603427	0.00170338	0.159933	0.0766918	-0.459414	-0.319043	0.38835	-0.0025753	0.0759551	0.0445129	-0.179122
bio19	0.0105963	0.161812	0.0593383	0.415571	-0.360974	-0.0770581	0.271846	-0.289267	-0.505201	0.439259	-0.0887093	0.289321	0.668245	0.88797	0.0559439	0.313229	0.870462	0.0912501	-0.181509	1	-0.318773	-0.149457	-0.0358789	0.450914	-0.0195399	-0.085532	0.24985	-0.269258	0.0925537	0.0525078	-0.158798
cropland	0.0179745	0.0716355	-0.0610668	-0.211648	0.195657	0.190049	-0.0379019	0.137245	0.333175	-0.13635	0.214544	-0.0583498	-0.256206	-0.323795	-0.0553471	-0.164331	-0.305146	-0.0773314	0.00603427	-0.318773	1	-0.290596	0.311572	-0.226806	-0.248005	-0.150486	-0.410742	0.0499603	-0.333739	-0.177428	-0.256409
ele	-0.00426626	-0.347724	0.404366	0.101987	0.127141	-0.0497471	-0.319269	0.263926	-0.259711	-0.133089	-0.267501	-0.275755	-0.0966922	-0.0732242	-0.147891	0.058221	-0.0724008	-0.122178	0.00170338	-0.149457	-0.290596	1	-0.0348277	-0.0510474	0.394424	0.42119	0.166587	-0.140938	0.485577	-0.18797	-0.0732923
paster	0.0267083	-0.00929323	-0.0644888	-0.0132257	-0.0542531	-0.0719148	0.0382626	-0.0737221	0.165477	-0.126789	-0.0602196	0.0157128	0.0551449	0.0430146	0.0264763	-0.0832184	0.0425467	0.0505742	0.159933	-0.0358789	0.311572	-0.0348277	1	-0.258753	-0.143463	-0.1779	-0.0397442	-0.13746	-0.0592365	-0.210896	-0.177404
primf	-0.01019	-0.267047	0.120575	-0.0543251	0.21809	-0.089083	-0.306221	0.23078	-0.363761	-0.0164704	-0.141165	-0.279761	0.446707	0.360472	0.328399	-0.105505	0.414158	0.297368	0.0766918	0.450914	-0.226806	-0.0510474	-0.258753	1	-0.118341	-0.0822373	0.155519	-0.265886	0.0175271	0.0744724	0.00113331
primn	0.0140285	0.116389	0.461937	0.412959	-0.0549967	0.275719	0.0267462	0.124663	-0.282256	0.30737	0.112611	0.114444	-0.352443	-0.092041	-0.448605	0.435322	-0.152453	-0.469223	-0.459414	-0.0195399	-0.248005	0.394424	-0.143463	-0.118341	1	0.315078	-0.267852	-0.234124	0.116605	0.0158949	-0.163685
rang	0.0427165	0.058309	0.477285	0.362219	-0.012153	0.244993	-0.0340645	0.163446	-0.216614	0.200735	0.0745215	0.0515975	-0.303047	-0.126578	-0.341901	0.370912	-0.161332	-0.369222	-0.319043	-0.085532	-0.150486	0.42119	-0.1779	-0.0822373	0.315078	1	-0.121137	-0.186176	0.154592	-0.106006	0.199743
secdf	-0.016812	-0.247704	-0.0594791	-0.128406	0.0767767	-0.235845	-0.188584	0.0443029	-0.130757	-0.175503	-0.219845	-0.198285	0.535957	0.413339	0.36049	-0.157858	0.43856	0.414639	0.38835	0.24985	-0.410742	0.166587	-0.0397442	0.155519	-0.267852	-0.121137	1	-0.4296	0.296986	-0.0650415	-0.216599
secdn	-0.00889277	0.0132949	-0.327177	-0.139235	-0.205333	-0.184336	0.196942	-0.279023	0.219596	-0.103809	-0.145587	0.106101	-0.281482	-0.348218	-0.0675546	-0.198665	-0.350432	-0.0665599	-0.0025753	-0.269258	0.0499603	-0.140938	-0.13746	-0.265886	-0.234124	-0.186176	-0.4296	1	-0.102527	-0.117022	-0.20615
slope	-0.000273768	-0.16912	-0.0867092	-0.00779438	-0.11583	-0.254552	-0.0195215	-0.119803	-0.236588	-0.0134012	-0.264949	-0.0456207	0.160163	0.175414	-0.00892727	0.057749	0.173316	0.0379681	0.0759551	0.0925537	-0.333739	0.485577	-0.0592365	0.0175271	0.116605	0.154592	0.296986	-0.102527	1	-0.161201	-0.128597
urban	-0.00512623	0.156437	0.094701	0.0528872	0.106764	0.18296	-0.00587432	0.10424	0.140561	0.0373033	0.248588	0.0453649	0.0586534	0.0659816	0.105596	0.0921097	0.0539264	0.0829033	0.0445129	0.0525078	-0.177428	-0.18797	-0.210896	0.0744724	0.0158949	-0.106006	-0.0650415	-0.117022	-0.161201	1	-0.141233
Notes: The highlighted predictors were inputted into the formal species distribution models

## Sheet: Polistes chinensis 
	aspect	bio1	bio2	bio3	bio4	bio5	bio6	bio7	bio8	bio9	bio10	bio11	bio12	bio13	bio14	bio15	bio16	bio17	bio18	bio19	cropland	ele	paster	primf	primn	rang	secdf	secdn	slope	urban
aspect	1	-0.0639298	0.0261289	-0.0641056	0.061145	0.0258639	-0.0676888	0.0611751	-0.0138103	-0.0444497	0.0106543	-0.0745852	-0.00891967	-0.00767827	0.0128242	-0.0059845	-0.0118584	-0.00190728	0.0384149	-0.0354435	0.093942	0.0388618	0.0304116	-0.0824745	0.0684752	-0.087392	0.0958981	-0.108602	0.0311195	0.0446687
bio1	-0.0639298	1	-0.203571	0.244794	-0.291532	0.399687	0.66315	-0.307624	0.308823	0.520309	0.481081	0.726066	-0.0241341	0.0319072	-0.14632	-0.00762018	-0.0163382	-0.0700756	-0.0856509	0.0775592	-0.0420121	-0.472403	-0.0133493	-0.331216	0.111092	-0.192396	-0.237239	-0.022695	-0.310039	0.450224
bio2	0.0261289	-0.203571	1	-0.0802436	0.35919	0.347367	-0.486326	0.511683	0.270509	-0.40081	0.163251	-0.377024	-0.322246	-0.0443935	-0.321617	0.416407	-0.17351	-0.342549	0.104763	-0.425459	0.0453256	0.332952	-0.0223242	-0.00635654	0.51756	-0.0210714	0.00721547	0.115525	0.091451	0.0792512
bio3	-0.0641056	0.244794	-0.0802436	1	-0.947529	-0.685291	0.794643	-0.88865	-0.753051	0.869544	-0.690061	0.802196	0.263724	-0.293734	0.475	-0.743541	-0.176372	0.502306	-0.625388	0.644095	-0.348266	-0.133614	0.219661	0.0955472	-0.276321	0.363884	-0.607997	-0.463303	-0.0095967	-0.0395362
bio4	0.061145	-0.291532	0.35919	-0.947529	1	0.738313	-0.894084	0.985233	0.78976	-0.945234	0.697766	-0.868795	-0.355239	0.254177	-0.553376	0.850001	0.115293	-0.588949	0.60073	-0.718075	0.34034	0.205751	-0.189782	-0.104806	0.417431	-0.335839	0.544953	0.47139	0.0299851	0.0271196
bio5	0.0258639	0.399687	0.347367	-0.685291	0.738313	1	-0.401668	0.741132	0.941777	-0.526637	0.975644	-0.323632	-0.366951	0.234503	-0.624265	0.778578	0.0577328	-0.600809	0.487162	-0.637064	0.297827	-0.0701782	-0.181684	-0.331881	0.518944	-0.410918	0.346586	0.408592	-0.177523	0.344424
bio6	-0.0676888	0.66315	-0.486326	0.794643	-0.894084	-0.401668	1	-0.91251	-0.482893	0.965148	-0.319251	0.988231	0.292921	-0.171895	0.388028	-0.691683	-0.0735607	0.450952	-0.487941	0.614987	-0.24983	-0.388589	0.128318	-0.0744777	-0.329354	0.172811	-0.478046	-0.371067	-0.170644	0.154098
bio7	0.0611751	-0.307624	0.511683	-0.88865	0.985233	0.741132	-0.91251	1	0.774672	-0.94278	0.669834	-0.869026	-0.378646	0.230761	-0.563304	0.854839	0.0797146	-0.598955	0.575309	-0.735403	0.316181	0.253527	-0.175222	-0.0936426	0.473246	-0.310232	0.505264	0.454535	0.0458041	0.0408758
bio8	-0.0138103	0.308823	0.270509	-0.753051	0.78976	0.941777	-0.482893	0.774672	1	-0.64118	0.950429	-0.411257	-0.429984	0.249866	-0.718357	0.877851	0.0645231	-0.698187	0.513161	-0.730282	0.252217	-0.0460151	-0.222215	-0.300458	0.519872	-0.423523	0.353968	0.472108	-0.128259	0.317194
bio9	-0.0444497	0.520309	-0.40081	0.869544	-0.945234	-0.526637	0.965148	-0.94278	-0.64118	1	-0.472835	0.950767	0.378019	-0.185742	0.532379	-0.801956	-0.0613389	0.581179	-0.516627	0.715266	-0.260162	-0.345032	0.197758	0.0252455	-0.379345	0.224489	-0.50523	-0.429161	-0.11958	0.0664137
bio10	0.0106543	0.481081	0.163251	-0.690061	0.697766	0.975644	-0.319251	0.669834	0.950429	-0.472835	1	-0.251632	-0.326864	0.267939	-0.603321	0.761912	0.107389	-0.577689	0.497046	-0.587984	0.284036	-0.166505	-0.187776	-0.338744	0.449999	-0.451834	0.339263	0.411381	-0.206808	0.356829
bio11	-0.0745852	0.726066	-0.377024	0.802196	-0.868795	-0.323632	0.988231	-0.869026	-0.411257	0.950767	-0.251632	1	0.256035	-0.159096	0.333303	-0.623963	-0.0817722	0.399362	-0.469427	0.56696	-0.265765	-0.392591	0.125188	-0.0931838	-0.251522	0.140782	-0.499655	-0.35556	-0.183571	0.208702
bio12	-0.00891967	-0.0241341	-0.322246	0.263724	-0.355239	-0.366951	0.292921	-0.378646	-0.429984	0.378019	-0.326864	0.256035	1	0.675979	0.854661	-0.506769	0.813259	0.904668	0.404694	0.847692	-0.381151	-0.0373123	-0.151167	0.590287	-0.550502	0.0627157	0.241042	-0.360286	0.145169	-0.285479
bio13	-0.00767827	0.0319072	-0.0443935	-0.293734	0.254177	0.234503	-0.171895	0.230761	0.249866	-0.185742	0.267939	-0.159096	0.675979	1	0.24227	0.219457	0.961024	0.317177	0.88606	0.248565	-0.159815	-0.02372	-0.36041	0.422446	-0.204979	-0.197241	0.613635	-0.109594	0.0978014	-0.0982382
bio14	0.0128242	-0.14632	-0.321617	0.475	-0.553376	-0.624265	0.388028	-0.563304	-0.718357	0.532379	-0.603321	0.333303	0.854661	0.24227	1	-0.780457	0.444525	0.97888	0.0190739	0.902189	-0.396855	-0.0131651	-0.0242716	0.557051	-0.574761	0.135077	-0.0291396	-0.393322	0.164985	-0.320311
bio15	-0.0059845	-0.00762018	0.416407	-0.743541	0.850001	0.778578	-0.691683	0.854839	0.877851	-0.801956	0.761912	-0.623963	-0.506769	0.219457	-0.780457	1	0.0313247	-0.778882	0.448632	-0.7764	0.275472	0.111708	-0.176473	-0.22335	0.604003	-0.342703	0.273969	0.477391	-0.0448248	0.155903
bio16	-0.0118584	-0.0163382	-0.17351	-0.176372	0.115293	0.0577328	-0.0735607	0.0797146	0.0645231	-0.0613389	0.107389	-0.0817722	0.813259	0.961024	0.444525	0.0313247	1	0.49867	0.811601	0.441035	-0.203689	-0.0263636	-0.305048	0.510549	-0.360371	-0.120614	0.544856	-0.158388	0.117748	-0.213212
bio17	-0.00190728	-0.0700756	-0.342549	0.502306	-0.588949	-0.600809	0.450952	-0.598955	-0.698187	0.581179	-0.577689	0.399362	0.904668	0.317177	0.97888	-0.778882	0.49867	1	0.0446154	0.940549	-0.417735	-0.0282971	-0.0122276	0.539297	-0.579528	0.169374	-0.0136006	-0.416701	0.150219	-0.30128
bio18	0.0384149	-0.0856509	0.104763	-0.625388	0.60073	0.487162	-0.487941	0.575309	0.513161	-0.516627	0.497046	-0.469427	0.404694	0.88606	0.0190739	0.448632	0.811601	0.0446154	1	-0.111624	0.0182536	0.0675808	-0.382236	0.323477	-0.0807944	-0.306505	0.777444	0.0849953	0.0899087	-0.0418927
bio19	-0.0354435	0.0775592	-0.425459	0.644095	-0.718075	-0.637064	0.614987	-0.735403	-0.730282	0.715266	-0.587984	0.56696	0.847692	0.248565	0.902189	-0.7764	0.441035	0.940549	-0.111624	1	-0.407516	-0.105373	0.0428979	0.41494	-0.548608	0.233541	-0.176973	-0.428908	0.0837809	-0.294191
cropland	0.093942	-0.0420121	0.0453256	-0.348266	0.34034	0.297827	-0.24983	0.316181	0.252217	-0.260162	0.284036	-0.265765	-0.381151	-0.159815	-0.396855	0.275472	-0.203689	-0.417735	0.0182536	-0.407516	1	-0.144464	0.350825	-0.376748	0.0121968	-0.0166118	0.0548678	0.369012	-0.196544	-0.0785634
ele	0.0388618	-0.472403	0.332952	-0.133614	0.205751	-0.0701782	-0.388589	0.253527	-0.0460151	-0.345032	-0.166505	-0.392591	-0.0373123	-0.02372	-0.0131651	0.111708	-0.0263636	-0.0282971	0.0675808	-0.105373	-0.144464	1	-0.171428	0.296978	0.111541	0.122926	0.137182	0.18018	0.465237	-0.191798
paster	0.0304116	-0.0133493	-0.0223242	0.219661	-0.189782	-0.181684	0.128318	-0.175222	-0.222215	0.197758	-0.187776	0.125188	-0.151167	-0.36041	-0.0242716	-0.176473	-0.305048	-0.0122276	-0.382236	0.0428979	0.350825	-0.171428	1	-0.364251	-0.150866	0.4006	-0.358168	0.0549624	-0.123312	-0.238282
primf	-0.0824745	-0.331216	-0.00635654	0.0955472	-0.104806	-0.331881	-0.0744777	-0.0936426	-0.300458	0.0252455	-0.338744	-0.0931838	0.590287	0.422446	0.557051	-0.22335	0.510549	0.539297	0.323477	0.41494	-0.376748	0.296978	-0.364251	1	-0.328732	-0.190834	0.159379	-0.171907	0.301533	-0.207797
primn	0.0684752	0.111092	0.51756	-0.276321	0.417431	0.518944	-0.329354	0.473246	0.519872	-0.379345	0.449999	-0.251522	-0.550502	-0.204979	-0.574761	0.604003	-0.360371	-0.579528	-0.0807944	-0.548608	0.0121968	0.111541	-0.150866	-0.328732	1	-0.33527	-0.154786	0.178253	0.000497243	0.21247
rang	-0.087392	-0.192396	-0.0210714	0.363884	-0.335839	-0.410918	0.172811	-0.310232	-0.423523	0.224489	-0.451834	0.140782	0.0627157	-0.197241	0.135077	-0.342703	-0.120614	0.169374	-0.306505	0.233541	-0.0166118	0.122926	0.4006	-0.190834	-0.33527	1	-0.228377	-0.134616	0.126725	-0.411132
secdf	0.0958981	-0.237239	0.00721547	-0.607997	0.544953	0.346586	-0.478046	0.505264	0.353968	-0.50523	0.339263	-0.499655	0.241042	0.613635	-0.0291396	0.273969	0.544856	-0.0136006	0.777444	-0.176973	0.0548678	0.137182	-0.358168	0.159379	-0.154786	-0.228377	1	-0.0684408	0.0734035	0.00159228
secdn	-0.108602	-0.022695	0.115525	-0.463303	0.47139	0.408592	-0.371067	0.454535	0.472108	-0.429161	0.411381	-0.35556	-0.360286	-0.109594	-0.393322	0.477391	-0.158388	-0.416701	0.0849953	-0.428908	0.369012	0.18018	0.0549624	-0.171907	0.178253	-0.134616	-0.0684408	1	-0.0875324	-0.0531515
slope	0.0311195	-0.310039	0.091451	-0.0095967	0.0299851	-0.177523	-0.170644	0.0458041	-0.128259	-0.11958	-0.206808	-0.183571	0.145169	0.0978014	0.164985	-0.0448248	0.117748	0.150219	0.0899087	0.0837809	-0.196544	0.465237	-0.123312	0.301533	0.000497243	0.126725	0.0734035	-0.0875324	1	-0.210832
urban	0.0446687	0.450224	0.0792512	-0.0395362	0.0271196	0.344424	0.154098	0.0408758	0.317194	0.0664137	0.356829	0.208702	-0.285479	-0.0982382	-0.320311	0.155903	-0.213212	-0.30128	-0.0418927	-0.294191	-0.0785634	-0.191798	-0.238282	-0.207797	0.21247	-0.411132	0.00159228	-0.0531515	-0.210832	1
Notes: The highlighted predictors were inputted into the formal species distribution models

## Sheet: Polistes versicolor 
	aspect	bio1	bio2	bio3	bio4	bio5	bio6	bio7	bio8	bio9	bio10	bio11	bio12	bio13	bio14	bio15	bio16	bio17	bio18	bio19	cropland	ele	paster	primf	primn	rang	secdf	secdn	slope	urban
aspect	1	-0.00724697	-0.069154	0.00663974	-0.0281055	-0.0559258	0.0192543	-0.0568206	0.0193379	-0.0262254	-0.0243497	0.00520137	-0.0582849	-0.0418651	-0.0460317	0.0472663	-0.0664132	-0.0413773	-0.0466344	-0.0194413	-0.136256	-0.0231867	-0.0258617	-0.0968409	0.0832265	-0.0300452	-0.0234276	-0.0287447	0.098341	-0.0432435
bio1	-0.00724697	1	-0.314095	0.500736	-0.594957	0.810716	0.92519	-0.623667	0.922862	0.938158	0.877687	0.951454	0.11063	0.321959	-0.199811	0.32875	0.337736	-0.278752	-0.164494	0.067912	-0.103233	-0.516038	-0.278571	-0.036237	0.115197	-0.0988213	0.016944	0.210711	-0.145107	-0.128915
bio2	-0.069154	-0.314095	1	0.0655833	0.11653	-0.0148101	-0.466104	0.551252	-0.271515	-0.35633	-0.346606	-0.282269	-0.205292	-0.0561235	-0.239784	0.165779	-0.0784039	-0.199224	0.0876433	-0.362862	0.200711	0.477188	0.256399	0.0573818	0.0509381	0.193938	0.0705607	0.145263	0.0787571	-0.104864
bio3	0.00663974	0.500736	0.0655833	1	-0.946738	0.0619529	0.683161	-0.783723	0.350281	0.574923	0.0546819	0.723574	0.0963452	0.290618	-0.109733	0.307505	0.300514	-0.206284	-0.132736	0.164831	0.0328519	0.24666	0.287198	-0.222418	0.146325	-0.167586	0.25202	0.29841	0.257186	-0.175286
bio4	-0.0281055	-0.594957	0.11653	-0.946738	1	-0.101839	-0.784225	0.881163	-0.465115	-0.632441	-0.140455	-0.812231	-0.110609	-0.336152	0.188485	-0.340718	-0.350264	0.294299	0.118877	-0.121661	0.0490901	-0.167114	-0.177565	0.225573	-0.163384	0.212493	-0.203613	-0.248703	-0.217025	0.114387
bio5	-0.0559258	0.810716	-0.0148101	0.0619529	-0.101839	1	0.557527	-0.0678101	0.78278	0.720259	0.933024	0.626187	-0.00351557	0.162424	-0.211346	0.251038	0.159035	-0.233049	-0.204324	-0.0767845	-0.104848	-0.611768	-0.416823	0.0957965	0.12546	0.100521	-0.1035	0.132768	-0.274153	-0.142884
bio6	0.0192543	0.92519	-0.466104	0.683161	-0.784225	0.557527	1	-0.866054	0.806259	0.931441	0.685244	0.974004	0.117312	0.302244	-0.138786	0.316139	0.31224	-0.235902	-0.226648	0.191229	-0.143115	-0.377267	-0.165221	-0.163792	0.181829	-0.189251	0.0548741	0.214597	-0.00152237	-0.116671
bio7	-0.0568206	-0.623667	0.551252	-0.783723	0.881163	-0.0678101	-0.866054	1	-0.497557	-0.685656	-0.261637	-0.793463	-0.143105	-0.265424	0.0395151	-0.228758	-0.279479	0.143161	0.149338	-0.276064	0.108855	0.0849775	-0.0524604	0.25454	-0.142968	0.287982	-0.12828	-0.177949	-0.163275	0.0541677
bio8	0.0193379	0.922862	-0.271515	0.350281	-0.465115	0.78278	0.806259	-0.497557	1	0.748227	0.852962	0.842794	-0.0144109	0.260992	-0.346399	0.427282	0.272416	-0.396988	0.032384	-0.150508	-0.093486	-0.517444	-0.298532	-0.0484441	0.116804	-0.137648	-0.0212413	0.176594	-0.15391	-0.0290914
bio9	-0.0262254	0.938158	-0.35633	0.574923	-0.632441	0.720259	0.931441	-0.685656	0.748227	1	0.790717	0.926446	0.177927	0.299815	-0.0378006	0.207946	0.310597	-0.126659	-0.333242	0.267653	-0.114947	-0.473328	-0.247381	-0.0465435	0.13982	-0.0813788	0.0377808	0.20148	-0.10008	-0.199463
bio10	-0.0243497	0.877687	-0.346606	0.0546819	-0.140455	0.933024	0.685244	-0.261637	0.852962	0.790717	1	0.691486	0.0650214	0.182771	-0.121097	0.198811	0.19275	-0.157403	-0.152133	0.0282751	-0.112428	-0.754602	-0.454652	0.0734	0.0617828	-1.10634e-05	-0.105457	0.115191	-0.300904	-0.0919799
bio11	0.00520137	0.951454	-0.282269	0.723574	-0.812231	0.626187	0.974004	-0.793463	0.842794	0.926446	0.691486	1	0.118746	0.353502	-0.210763	0.366863	0.369627	-0.308798	-0.174187	0.102094	-0.101136	-0.318918	-0.138362	-0.118511	0.154665	-0.155353	0.0869887	0.248602	-0.0191888	-0.138169
bio12	-0.0582849	0.11063	-0.205292	0.0963452	-0.110609	-0.00351557	0.117312	-0.143105	-0.0144109	0.177927	0.0650214	0.118746	1	0.754006	0.677533	-0.641889	0.807428	0.6764	0.319082	0.726738	-0.109968	-0.0177915	0.030533	0.550866	-0.567268	-0.110981	0.402667	-0.281703	-0.104657	0.0485062
bio13	-0.0418651	0.321959	-0.0561235	0.290618	-0.336152	0.162424	0.302244	-0.265424	0.260992	0.299815	0.182771	0.353502	0.754006	1	0.111773	-0.049151	0.971084	0.117742	0.475881	0.361004	-0.0416931	-0.0516321	0.0282609	0.32401	-0.40441	-0.0498841	0.288415	-0.140197	-0.160966	0.0661438
bio14	-0.0460317	-0.199811	-0.239784	-0.109733	0.188485	-0.211346	-0.138786	0.0395151	-0.346399	-0.0378006	-0.121097	-0.210763	0.677533	0.111773	1	-0.865142	0.164886	0.981186	-0.00135113	0.74531	-0.125021	0.007055	0.0655813	0.429389	-0.358424	-0.109283	0.2619	-0.183892	0.0404406	-0.0552228
bio15	0.0472663	0.32875	0.165779	0.307505	-0.340718	0.251038	0.316139	-0.228758	0.427282	0.207946	0.198811	0.366863	-0.641889	-0.049151	-0.865142	1	-0.119378	-0.88425	-0.00235828	-0.63816	0.12912	-0.0741146	0.0475519	-0.468404	0.350867	0.085142	-0.252505	0.28354	-0.0528625	-0.0469656
bio16	-0.0664132	0.337736	-0.0784039	0.300514	-0.350264	0.159035	0.31224	-0.279479	0.272416	0.310597	0.19275	0.369627	0.807428	0.971084	0.164886	-0.119378	1	0.152689	0.48707	0.400151	0.0012126	-0.0525365	0.0567041	0.393823	-0.501316	-0.0453522	0.341561	-0.160504	-0.18178	0.0758146
bio17	-0.0413773	-0.278752	-0.199224	-0.206284	0.294299	-0.233049	-0.235902	0.143161	-0.396988	-0.126659	-0.157403	-0.308798	0.6764	0.117742	0.981186	-0.88425	0.152689	1	0.0313722	0.735212	-0.133197	0.0171229	0.0554539	0.441571	-0.359811	-0.110683	0.239582	-0.228941	0.0270025	-0.0232702
bio18	-0.0466344	-0.164494	0.0876433	-0.132736	0.118877	-0.204324	-0.226648	0.149338	0.032384	-0.333242	-0.152133	-0.174187	0.319082	0.475881	-0.00135113	-0.00235828	0.48707	0.0313722	1	-0.248847	0.143916	0.0245039	0.120294	0.195222	-0.421214	-0.109038	0.265211	-0.136303	-0.136359	0.280242
bio19	-0.0194413	0.067912	-0.362862	0.164831	-0.121661	-0.0767845	0.191229	-0.276064	-0.150508	0.267653	0.0282751	0.102094	0.726738	0.361004	0.74531	-0.63816	0.400151	0.735212	-0.248847	1	-0.128945	-0.0273577	0.0859394	0.283139	-0.279437	-0.0471541	0.229993	-0.171093	0.0153967	-0.0837131
cropland	-0.136256	-0.103233	0.200711	0.0328519	0.0490901	-0.104848	-0.143115	0.108855	-0.093486	-0.114947	-0.112428	-0.101136	-0.109968	-0.0416931	-0.125021	0.12912	0.0012126	-0.133197	0.143916	-0.128945	1	0.0444527	0.486658	-0.292107	-0.232162	0.175821	0.167035	0.20344	-0.188412	-0.161335
ele	-0.0231867	-0.516038	0.477188	0.24666	-0.167114	-0.611768	-0.377267	0.0849775	-0.517444	-0.473328	-0.754602	-0.318918	-0.0177915	-0.0516321	0.007055	-0.0741146	-0.0525365	0.0171229	0.0245039	-0.0273577	0.0444527	1	0.3687	-0.038498	0.0159047	-0.0329761	0.155169	-0.0497577	0.4653	0.094763
paster	-0.0258617	-0.278571	0.256399	0.287198	-0.177565	-0.416823	-0.165221	-0.0524604	-0.298532	-0.247381	-0.454652	-0.138362	0.030533	0.0282609	0.0655813	0.0475519	0.0567041	0.0554539	0.120294	0.0859394	0.486658	0.3687	1	-0.303678	-0.208262	0.0257117	0.293963	0.110858	0.0955616	-0.152016
primf	-0.0968409	-0.036237	0.0573818	-0.222418	0.225573	0.0957965	-0.163792	0.25454	-0.0484441	-0.0465435	0.0734	-0.118511	0.550866	0.32401	0.429389	-0.468404	0.393823	0.441571	0.195222	0.283139	-0.292107	-0.038498	-0.303678	1	-0.509696	-0.146789	0.0398497	-0.33777	-0.148074	-0.0842958
primn	0.0832265	0.115197	0.0509381	0.146325	-0.163384	0.12546	0.181829	-0.142968	0.116804	0.13982	0.0617828	0.154665	-0.567268	-0.40441	-0.358424	0.350867	-0.501316	-0.359811	-0.421214	-0.279437	-0.232162	0.0159047	-0.208262	-0.509696	1	-0.100981	-0.330762	0.19411	0.204046	-0.131149
rang	-0.0300452	-0.0988213	0.193938	-0.167586	0.212493	0.100521	-0.189251	0.287982	-0.137648	-0.0813788	-1.10634e-05	-0.155353	-0.110981	-0.0498841	-0.109283	0.085142	-0.0453522	-0.110683	-0.109038	-0.0471541	0.175821	-0.0329761	0.0257117	-0.146789	-0.100981	1	-0.180163	-0.0479601	-0.18166	-0.130722
secdf	-0.0234276	0.016944	0.0705607	0.25202	-0.203613	-0.1035	0.0548741	-0.12828	-0.0212413	0.0377808	-0.105457	0.0869887	0.402667	0.288415	0.2619	-0.252505	0.341561	0.239582	0.265211	0.229993	0.167035	0.155169	0.293963	0.0398497	-0.330762	-0.180163	1	-0.200587	-0.00180171	-0.0844386
secdn	-0.0287447	0.210711	0.145263	0.29841	-0.248703	0.132768	0.214597	-0.177949	0.176594	0.20148	0.115191	0.248602	-0.281703	-0.140197	-0.183892	0.28354	-0.160504	-0.228941	-0.136303	-0.171093	0.20344	-0.0497577	0.110858	-0.33777	0.19411	-0.0479601	-0.200587	1	-0.00651782	-0.0491657
slope	0.098341	-0.145107	0.0787571	0.257186	-0.217025	-0.274153	-0.00152237	-0.163275	-0.15391	-0.10008	-0.300904	-0.0191888	-0.104657	-0.160966	0.0404406	-0.0528625	-0.18178	0.0270025	-0.136359	0.0153967	-0.188412	0.4653	0.0955616	-0.148074	0.204046	-0.18166	-0.00180171	-0.00651782	1	0.0118258
urban	-0.0432435	-0.128915	-0.104864	-0.175286	0.114387	-0.142884	-0.116671	0.0541677	-0.0290914	-0.199463	-0.0919799	-0.138169	0.0485062	0.0661438	-0.0552228	-0.0469656	0.0758146	-0.0232702	0.280242	-0.0837131	-0.161335	0.094763	-0.152016	-0.0842958	-0.131149	-0.130722	-0.0844386	-0.0491657	0.0118258	1
Notes: The highlighted predictors were inputted into the formal species distribution models

## Sheet: Polistes humilis  
	aspect	bio1	bio2	bio3	bio4	bio5	bio6	bio7	bio8	bio9	bio10	bio11	bio12	bio13	bio14	bio15	bio16	bio17	bio18	bio19	cropland	ele	paster	primf	primn	rang	secdf	secdn	slope	urban
aspect	1	-0.0517606	0.108	0.0251448	0.0976721	0.0784112	-0.0601593	0.0996883	-0.1071	0.106259	-0.000412842	-0.0767805	-0.0803203	-0.0673654	-0.0714088	0.0271852	-0.0545861	-0.0769979	-0.135238	0.0206097	0.123947	0.0347067	-0.0726677	-0.000335757	-0.0984068	-0.0225734	-0.0251383	-0.167505	0.0435341	0.131067
bio1	-0.0517606	1	0.200778	0.461386	-0.0269257	0.626708	0.71335	0.0778249	0.916417	0.308865	0.910578	0.917348	-0.111151	0.493102	-0.566372	0.849994	0.311761	-0.503064	0.517003	-0.572627	-0.180519	-0.323	-0.272972	-0.119897	0.320281	-0.315107	0.0187086	0.482144	-0.297071	0.0439674
bio2	0.108	0.200778	1	-0.0611144	0.910988	0.841548	-0.482181	0.971483	0.247645	-0.0109159	0.558013	-0.178531	-0.692057	-0.383419	-0.675158	0.435066	-0.535026	-0.682574	-0.27923	-0.652665	0.533302	0.414576	-0.246795	-0.238958	0.465053	0.031799	-0.156585	0.17559	-0.137781	-0.17614
bio3	0.0251448	0.461386	-0.0611144	1	-0.456281	0.0342582	0.531326	-0.292148	0.396079	0.14851	0.237058	0.600839	0.313115	0.572728	-0.076883	0.42828	0.558859	-0.00948376	0.463866	0.0606157	-0.190459	-0.276515	0.0787552	-0.0375906	-0.108535	0.170381	0.0175662	0.324724	-0.114453	-0.181076
bio4	0.0976721	-0.0269257	0.910988	-0.456281	1	0.731149	-0.647907	0.981894	0.0339762	-0.0552903	0.386604	-0.419097	-0.7378	-0.575072	-0.563321	0.201088	-0.697602	-0.598807	-0.449836	-0.586513	0.574638	0.487735	-0.266266	-0.188399	0.445162	-0.0202573	-0.140467	0.000960835	-0.0684326	-0.105719
bio5	0.0784112	0.626708	0.841548	0.0342582	0.731149	1	0.0181199	0.798542	0.553922	0.317961	0.884784	0.288811	-0.688602	-0.158577	-0.852338	0.74133	-0.351582	-0.849455	-0.0975182	-0.803616	0.388	0.127417	-0.3953	-0.230246	0.499755	-0.165552	-0.105755	0.264922	-0.260614	-0.0691353
bio6	-0.0601593	0.71335	-0.482181	0.531326	-0.647907	0.0181199	1	-0.587371	0.521778	0.488641	0.401266	0.916221	0.289972	0.615658	-0.107635	0.477939	0.587323	-0.065364	0.496767	-0.0303639	-0.415087	-0.601947	-0.105769	0.0463308	-0.0996686	-0.222006	0.106531	0.228309	-0.181878	0.131373
bio7	0.0996883	0.0778249	0.971483	-0.292148	0.981894	0.798542	-0.587371	1	0.134242	-0.0368066	0.474612	-0.317822	-0.731963	-0.49901	-0.625125	0.312333	-0.638179	-0.64824	-0.378009	-0.632207	0.563965	0.465533	-0.256299	-0.214266	0.464531	-0.000350316	-0.14974	0.0769907	-0.101457	-0.135053
bio8	-0.1071	0.916417	0.247645	0.396079	0.0339762	0.553922	0.521778	0.134242	1	-0.084559	0.844835	0.798942	-0.0524728	0.526643	-0.506513	0.763913	0.307073	-0.411719	0.650139	-0.633845	-0.257395	-0.168885	-0.236739	-0.0739198	0.399266	-0.3432	0.067039	0.570389	-0.240167	0.0377767
bio9	0.106259	0.308865	-0.0109159	0.14851	-0.0552903	0.317961	0.488641	-0.0368066	-0.084559	1	0.295853	0.347426	-0.234885	-0.0989494	-0.261716	0.309801	-0.0375633	-0.333068	-0.315103	0.00902104	0.239716	-0.378923	-0.100247	-0.093794	-0.13024	0.0229493	-0.0776192	-0.197456	-0.155736	0.0301334
bio10	-0.000412842	0.910578	0.558013	0.237058	0.386604	0.884784	0.401266	0.474612	0.844835	0.295853	1	0.675167	-0.413561	0.208535	-0.758464	0.866275	-0.00534514	-0.71647	0.272373	-0.760612	0.0840946	-0.111517	-0.366517	-0.192517	0.469357	-0.294432	-0.0457649	0.428569	-0.308732	-0.00192994
bio11	-0.0767805	0.917348	-0.178531	0.600839	-0.419097	0.288811	0.916221	-0.317822	0.798942	0.347426	0.675167	1	0.176596	0.659701	-0.301359	0.695386	0.548782	-0.233123	0.61844	-0.279042	-0.37261	-0.499156	-0.150072	-0.0396603	0.104345	-0.269917	0.0660238	0.41898	-0.249395	0.0805553
bio12	-0.0803203	-0.111151	-0.692057	0.313115	-0.7378	-0.688602	0.289972	-0.731963	-0.0524728	-0.234885	-0.413561	0.176596	1	0.743861	0.784875	-0.350444	0.869522	0.862744	0.67218	0.734961	-0.486993	-0.213692	0.338147	0.38067	-0.46716	0.117125	0.319262	-0.00969522	0.293644	-0.133662
bio13	-0.0673654	0.493102	-0.383419	0.572728	-0.575072	-0.158577	0.615658	-0.49901	0.526643	-0.0989494	0.208535	0.659701	0.743861	1	0.195823	0.329856	0.956264	0.325929	0.910211	0.205396	-0.548768	-0.22791	0.0817501	0.310841	-0.111329	-0.151455	0.354007	0.326685	0.134917	-0.115016
bio14	-0.0714088	-0.566372	-0.675158	-0.076883	-0.563321	-0.852338	-0.107635	-0.625125	-0.506513	-0.261716	-0.758464	-0.301359	0.784875	0.195823	1	-0.796929	0.410291	0.976295	0.200292	0.843941	-0.220396	-0.140972	0.420077	0.224722	-0.542328	0.288561	0.0983704	-0.299488	0.259911	-0.0714829
bio15	0.0271852	0.849994	0.435066	0.42828	0.201088	0.74133	0.477939	0.312333	0.763913	0.309801	0.866275	0.695386	-0.350444	0.329856	-0.796929	1	0.126885	-0.73906	0.250314	-0.637022	-0.127692	-0.0194114	-0.308366	-0.0896728	0.458252	-0.324489	0.0532708	0.432767	-0.200164	-0.0160001
bio16	-0.0545861	0.311761	-0.535026	0.558859	-0.697602	-0.351582	0.587323	-0.638179	0.307073	-0.0375633	-0.00534514	0.548782	0.869522	0.956264	0.410291	0.126885	1	0.508579	0.84009	0.431006	-0.525497	-0.238469	0.189244	0.382743	-0.299138	-0.0320425	0.388875	0.198765	0.214719	-0.162317
bio17	-0.0769979	-0.503064	-0.682574	-0.00948376	-0.598807	-0.849455	-0.065364	-0.64824	-0.411719	-0.333068	-0.71647	-0.233123	0.862744	0.325929	0.976295	-0.73906	0.508579	1	0.313511	0.85209	-0.305435	-0.156567	0.415304	0.246089	-0.518228	0.257231	0.129065	-0.250349	0.2689	-0.0615989
bio18	-0.135238	0.517003	-0.27923	0.463866	-0.449836	-0.0975182	0.496767	-0.378009	0.650139	-0.315103	0.272373	0.61844	0.67218	0.910211	0.200292	0.250314	0.84009	0.313511	1	0.00234101	-0.461199	-0.17215	0.0862642	0.262478	-0.0554233	-0.148638	0.329793	0.415899	0.0845233	-0.113894
bio19	0.0206097	-0.572627	-0.652665	0.0606157	-0.586513	-0.803616	-0.0303639	-0.632207	-0.633845	0.00902104	-0.760612	-0.279042	0.734961	0.205396	0.843941	-0.637022	0.431006	0.85209	0.00234101	1	-0.241115	-0.14553	0.36101	0.235014	-0.561156	0.304366	0.101364	-0.372484	0.289532	-0.085738
cropland	0.123947	-0.180519	0.533302	-0.190459	0.574638	0.388	-0.415087	0.563965	-0.257395	0.239716	0.0840946	-0.37261	-0.486993	-0.548768	-0.220396	-0.127692	-0.525497	-0.305435	-0.461199	-0.241115	1	0.168503	0.0583087	-0.268285	-0.137531	0.378915	-0.242675	-0.15507	-0.126263	-0.269531
ele	0.0347067	-0.323	0.414576	-0.276515	0.487735	0.127417	-0.601947	0.465533	-0.168885	-0.378923	-0.111517	-0.499156	-0.213692	-0.22791	-0.140972	-0.0194114	-0.238469	-0.156567	-0.17215	-0.14553	0.168503	1	-0.0449968	0.187684	0.146189	0.163616	0.159177	0.0372338	0.491368	-0.301992
paster	-0.0726677	-0.272972	-0.246795	0.0787552	-0.266266	-0.3953	-0.105769	-0.256299	-0.236739	-0.100247	-0.366517	-0.150072	0.338147	0.0817501	0.420077	-0.308366	0.189244	0.415304	0.0862642	0.36101	0.0583087	-0.0449968	1	-0.0793915	-0.31163	0.311847	-0.0862726	-0.073135	0.0323744	-0.183238
primf	-0.000335757	-0.119897	-0.238958	-0.0375906	-0.188399	-0.230246	0.0463308	-0.214266	-0.0739198	-0.093794	-0.192517	-0.0396603	0.38067	0.310841	0.224722	-0.0896728	0.382743	0.246089	0.262478	0.235014	-0.268285	0.187684	-0.0793915	1	-0.434734	-0.162636	0.941505	-0.197686	0.569519	-0.184638
primn	-0.0984068	0.320281	0.465053	-0.108535	0.445162	0.499755	-0.0996686	0.464531	0.399266	-0.13024	0.469357	0.104345	-0.46716	-0.111329	-0.542328	0.458252	-0.299138	-0.518228	-0.0554233	-0.561156	-0.137531	0.146189	-0.31163	-0.434734	1	-0.37082	-0.384807	0.393065	-0.201498	0.0786957
rang	-0.0225734	-0.315107	0.031799	0.170381	-0.0202573	-0.165552	-0.222006	-0.000350316	-0.3432	0.0229493	-0.294432	-0.269917	0.117125	-0.151455	0.288561	-0.324489	-0.0320425	0.257231	-0.148638	0.304366	0.378915	0.163616	0.311847	-0.162636	-0.37082	1	-0.176271	-0.105216	0.0892371	-0.41469
secdf	-0.0251383	0.0187086	-0.156585	0.0175662	-0.140467	-0.105755	0.106531	-0.14974	0.067039	-0.0776192	-0.0457649	0.0660238	0.319262	0.354007	0.0983704	0.0532708	0.388875	0.129065	0.329793	0.101364	-0.242675	0.159177	-0.0862726	0.941505	-0.384807	-0.176271	1	-0.170676	0.500263	-0.21178
secdn	-0.167505	0.482144	0.17559	0.324724	0.000960835	0.264922	0.228309	0.0769907	0.570389	-0.197456	0.428569	0.41898	-0.00969522	0.326685	-0.299488	0.432767	0.198765	-0.250349	0.415899	-0.372484	-0.15507	0.0372338	-0.073135	-0.197686	0.393065	-0.105216	-0.170676	1	-0.108112	-0.170684
slope	0.0435341	-0.297071	-0.137781	-0.114453	-0.0684326	-0.260614	-0.181878	-0.101457	-0.240167	-0.155736	-0.308732	-0.249395	0.293644	0.134917	0.259911	-0.200164	0.214719	0.2689	0.0845233	0.289532	-0.126263	0.491368	0.0323744	0.569519	-0.201498	0.0892371	0.500263	-0.108112	1	-0.273012
urban	0.131067	0.0439674	-0.17614	-0.181076	-0.105719	-0.0691353	0.131373	-0.135053	0.0377767	0.0301334	-0.00192994	0.0805553	-0.133662	-0.115016	-0.0714829	-0.0160001	-0.162317	-0.0615989	-0.113894	-0.085738	-0.269531	-0.301992	-0.183238	-0.184638	0.0786957	-0.41469	-0.21178	-0.170684	-0.273012	1
Note: The highlighted predictors were inputted into the formal species distribution models

## Sheet: Vespula vulgaris 
	aspect	bio1	bio2	bio3	bio4	bio5	bio6	bio7	bio8	bio9	bio10	bio11	bio12	bio13	bio14	bio15	bio16	bio17	bio18	bio19	cropland	ele	paster	primf	primn	rang	secdf	secdn	slope	urban	urban
aspect	1	0.054539	0.0118233	0.0377506	-0.0348424	0.0270767	0.0496256	-0.0323031	0.00482204	0.0430084	0.0360845	0.050555	0.0546179	0.0603461	0.0389897	0.0198464	0.0563893	0.0474733	0.0437061	0.0489836	-0.00166841	0.00748017	0.0210994	-0.00426214	-0.00353363	0.0284471	-0.0170498	0.0177439	0.0189139	0.0157973	-0.0372564
bio1	0.054539	1	0.116841	0.644755	-0.597698	0.560963	0.886539	-0.5376	0.197008	0.853492	0.721174	0.920799	0.0566651	0.0711501	0.0153848	0.139959	0.0376752	0.0835279	-0.227735	0.189423	0.458158	-0.166662	0.3589	-0.143309	-0.225858	-0.00837276	-0.583478	0.346641	-0.15692	0.242965	-0.179823
bio2	0.0118233	0.116841	1	0.186316	0.352404	0.622919	-0.209663	0.513299	0.466055	-0.125675	0.442308	-0.10864	-0.269242	-0.245641	-0.236995	0.218664	-0.266238	-0.261791	-0.0947126	-0.329622	0.109603	0.235624	-0.206921	0.0450162	0.0169092	0.0563261	0.0513265	0.235162	-0.0242754	0.0010773	-0.174436
bio3	0.0377506	0.644755	0.186316	1	-0.82901	-0.0226616	0.764677	-0.722569	-0.260643	0.762464	0.0755278	0.799699	0.412046	0.371866	0.444353	-0.126972	0.367237	0.472132	0.0434203	0.552789	0.128276	-0.0358005	0.529388	0.158891	-0.262875	0.349356	-0.328752	-0.030612	0.0289723	0.13783	-0.203117
bio4	-0.0348424	-0.597698	0.352404	-0.82901	1	0.306623	-0.886691	0.981142	0.476088	-0.821083	0.12251	-0.861859	-0.511184	-0.466219	-0.514526	0.21276	-0.465897	-0.561756	-0.0809351	-0.667628	-0.102221	0.124249	-0.572002	-0.117599	0.272387	-0.268174	0.364871	0.0882248	-0.056888	-0.116335	0.153213
bio5	0.0270767	0.560963	0.622919	-0.0226616	0.306623	1	0.132264	0.388095	0.714375	0.167854	0.960292	0.205623	-0.485209	-0.427945	-0.517472	0.355823	-0.469363	-0.492803	-0.380746	-0.482678	0.445527	-0.0484331	-0.190997	-0.257806	0.0225226	-0.264499	-0.306515	0.521821	-0.243559	0.148317	-0.14156
bio6	0.0496256	0.886539	-0.209663	0.764677	-0.886691	0.132264	1	-0.862191	-0.151988	0.925647	0.333349	0.990926	0.296373	0.281725	0.265659	-0.0415251	0.262701	0.33627	-0.0939095	0.458214	0.335344	-0.184358	0.516961	-0.050913	-0.270997	0.10136	-0.54254	0.160145	-0.0688624	0.199692	-0.153209
bio7	-0.0323031	-0.5376	0.513299	-0.722569	0.981142	0.388095	-0.862191	1	0.506414	-0.774869	0.180835	-0.816262	-0.523541	-0.480655	-0.511473	0.220461	-0.484135	-0.564517	-0.107273	-0.672726	-0.0841021	0.146661	-0.578277	-0.0844195	0.26348	-0.229422	0.347795	0.117788	-0.0604491	-0.109871	0.130546
bio8	0.00482204	0.197008	0.466055	-0.260643	0.476088	0.714375	-0.151988	0.506414	1	-0.297671	0.645348	-0.113845	-0.494196	-0.451164	-0.525886	0.242779	-0.465194	-0.521971	-0.0852041	-0.62433	0.318819	0.0431759	-0.23602	-0.312512	0.079052	-0.243193	-0.174863	0.42278	-0.188083	0.0509699	-0.110223
bio9	0.0430084	0.853492	-0.125675	0.762464	-0.821083	0.167854	0.925647	-0.774869	-0.297671	1	0.355068	0.942326	0.29029	0.286754	0.279022	0.0349432	0.262833	0.328633	-0.220274	0.507784	0.266346	-0.229153	0.448305	0.0399519	-0.204865	0.133728	-0.498793	0.10542	-0.0934728	0.195402	-0.176376
bio10	0.0360845	0.721174	0.442308	0.0755278	0.12251	0.960292	0.333349	0.180835	0.645348	0.355068	1	0.397431	-0.383993	-0.325257	-0.440178	0.369662	-0.366958	-0.396718	-0.373929	-0.350598	0.474079	-0.10557	-0.0608461	-0.280785	-0.0266036	-0.250373	-0.404778	0.497986	-0.246906	0.195904	-0.156779
bio11	0.050555	0.920799	-0.10864	0.799699	-0.861859	0.205623	0.990926	-0.816262	-0.113845	0.942326	0.397431	1	0.273847	0.262567	0.248261	-0.00762209	0.240804	0.314274	-0.12148	0.437651	0.339161	-0.171923	0.498153	-0.0381701	-0.265136	0.116183	-0.547286	0.175426	-0.0751969	0.20869	-0.169707
bio12	0.0546179	0.0566651	-0.269242	0.412046	-0.511184	-0.485209	0.296373	-0.523541	-0.494196	0.29029	-0.383993	0.273847	1	0.982467	0.931054	-0.15757	0.986699	0.968144	0.787325	0.93356	-0.375816	0.20112	0.293547	0.386922	-0.206512	0.433375	0.11851	-0.305185	0.360511	-0.0582368	-0.0970903
bio13	0.0603461	0.0711501	-0.245641	0.371866	-0.466219	-0.427945	0.281725	-0.480655	-0.451164	0.286754	-0.325257	0.262567	0.982467	1	0.863937	0.00763847	0.995631	0.913117	0.771618	0.911907	-0.382243	0.24287	0.270274	0.345286	-0.180368	0.405631	0.142864	-0.306965	0.375011	-0.0737291	-0.241576
bio14	0.0389897	0.0153848	-0.236995	0.444353	-0.514526	-0.517472	0.265659	-0.511473	-0.525886	0.279022	-0.440178	0.248261	0.931054	0.863937	1	-0.401992	0.872882	0.97855	0.696415	0.901335	-0.374608	0.0797636	0.230258	0.500782	-0.217485	0.461247	0.0689227	-0.248131	0.27702	-0.0328969	0.116556
bio15	0.0198464	0.139959	0.218664	-0.126972	0.21276	0.355823	-0.0415251	0.220461	0.242779	0.0349432	0.369662	-0.00762209	-0.15757	0.00763847	-0.401992	1	-0.0267372	-0.343493	-0.150935	-0.178672	0.00280004	0.250382	-0.109612	-0.159816	0.165721	-0.10538	0.070264	-0.0392807	0.074682	-0.0601842	-0.222788
bio16	0.0563893	0.0376752	-0.266238	0.367237	-0.465897	-0.469363	0.262701	-0.484135	-0.465194	0.262833	-0.366958	0.240804	0.986699	0.995631	0.872882	-0.0267372	1	0.918222	0.783567	0.915629	-0.389053	0.225082	0.28513	0.3499	-0.179518	0.406858	0.148492	-0.32956	0.363413	-0.0749851	-0.218324
bio17	0.0474733	0.0835279	-0.261791	0.472132	-0.561756	-0.492803	0.33627	-0.564517	-0.521971	0.328633	-0.396718	0.314274	0.968144	0.913117	0.97855	-0.343493	0.918222	1	0.738547	0.926833	-0.329042	0.126025	0.311413	0.426298	-0.244841	0.447202	0.051163	-0.24664	0.308322	-0.0227313	0.0913129
bio18	0.0437061	-0.227735	-0.0947126	0.0434203	-0.0809351	-0.380746	-0.0939095	-0.107273	-0.0852041	-0.220274	-0.373929	-0.12148	0.787325	0.771618	0.696415	-0.150935	0.783567	0.738547	1	0.541048	-0.39107	0.396052	0.103764	0.260477	-0.14986	0.304096	0.303251	-0.236562	0.403784	-0.115477	-0.2066
bio19	0.0489836	0.189423	-0.329622	0.552789	-0.667628	-0.482678	0.458214	-0.672726	-0.62433	0.507784	-0.350598	0.437651	0.93356	0.911907	0.901335	-0.178672	0.915629	0.926833	0.541048	1	-0.288289	0.0106672	0.380495	0.351637	-0.214915	0.426086	-0.0262725	-0.264188	0.223359	-0.00169973	-0.00571489
cropland	-0.00166841	0.458158	0.109603	0.128276	-0.102221	0.445527	0.335344	-0.0841021	0.318819	0.266346	0.474079	0.339161	-0.375816	-0.382243	-0.374608	0.00280004	-0.389053	-0.329042	-0.39107	-0.288289	1	-0.285742	0.22679	-0.276513	-0.191222	-0.251322	-0.507094	0.227311	-0.314952	0.0662148	-0.257416
ele	0.00748017	-0.166662	0.235624	-0.0358005	0.124249	-0.0484331	-0.184358	0.146661	0.0431759	-0.229153	-0.10557	-0.171923	0.20112	0.24287	0.0797636	0.250382	0.225082	0.126025	0.396052	0.0106672	-0.285742	1	-0.0791318	0.0818057	-0.0302985	0.287569	0.29056	-0.0374276	0.646759	-0.153869	0.077821
paster	0.0210994	0.3589	-0.206921	0.529388	-0.572002	-0.190997	0.516961	-0.578277	-0.23602	0.448305	-0.0608461	0.498153	0.293547	0.270274	0.230258	-0.109612	0.28513	0.311413	0.103764	0.380495	0.22679	-0.0791318	1	-0.165018	-0.285413	0.0192767	-0.25743	-0.188669	-0.034807	-0.0378809	-0.141101
primf	-0.00426214	-0.143309	0.0450162	0.158891	-0.117599	-0.257806	-0.050913	-0.0844195	-0.312512	0.0399519	-0.280785	-0.0381701	0.386922	0.345286	0.500782	-0.159816	0.3499	0.426298	0.260477	0.351637	-0.276513	0.0818057	-0.165018	1	-0.0731657	0.152818	0.0598695	-0.180517	0.182209	-0.0410367	0.096618
primn	-0.00353363	-0.225858	0.0169092	-0.262875	0.272387	0.0225226	-0.270997	0.26348	0.079052	-0.204865	-0.0266036	-0.265136	-0.206512	-0.180368	-0.217485	0.165721	-0.179518	-0.244841	-0.14986	-0.214915	-0.191222	-0.0302985	-0.285413	-0.0731657	1	-0.0397963	-0.200171	-0.156821	-0.0662459	-0.118711	0.138127
rang	0.0284471	-0.00837276	0.0563261	0.349356	-0.268174	-0.264499	0.10136	-0.229422	-0.243193	0.133728	-0.250373	0.116183	0.433375	0.405631	0.461247	-0.10538	0.406858	0.447202	0.304096	0.426086	-0.251322	0.287569	0.0192767	0.152818	-0.0397963	1	0.0315131	-0.199458	0.336664	-0.0947825	-0.0471248
secdf	-0.0170498	-0.583478	0.0513265	-0.328752	0.364871	-0.306515	-0.54254	0.347795	-0.174863	-0.498793	-0.404778	-0.547286	0.11851	0.142864	0.0689227	0.070264	0.148492	0.051163	0.303251	-0.0262725	-0.507094	0.29056	-0.25743	0.0598695	-0.200171	0.0315131	1	-0.477847	0.257626	-0.17957	-0.262004
secdn	0.0177439	0.346641	0.235162	-0.030612	0.0882248	0.521821	0.160145	0.117788	0.42278	0.10542	0.497986	0.175426	-0.305185	-0.306965	-0.248131	-0.0392807	-0.32956	-0.24664	-0.236562	-0.264188	0.227311	-0.0374276	-0.188669	-0.180517	-0.156821	-0.199458	-0.477847	1	-0.143819	0.166421	-0.100449
slope	0.0189139	-0.15692	-0.0242754	0.0289723	-0.056888	-0.243559	-0.0688624	-0.0604491	-0.188083	-0.0934728	-0.246906	-0.0751969	0.360511	0.375011	0.27702	0.074682	0.363413	0.308322	0.403784	0.223359	-0.314952	0.646759	-0.034807	0.182209	-0.0662459	0.336664	0.257626	-0.143819	1	-0.123905	-0.0317925
urban	0.0157973	0.242965	0.0010773	0.13783	-0.116335	0.148317	0.199692	-0.109871	0.0509699	0.195402	0.195904	0.20869	-0.0582368	-0.0737291	-0.0328969	-0.0601842	-0.0749851	-0.0227313	-0.115477	-0.00169973	0.0662148	-0.153869	-0.0378809	-0.0410367	-0.118711	-0.0947825	-0.17957	0.166421	-0.123905	1	-0.0432576
Note: The highlighted predictors were inputted into the formal species distribution models

## Sheet: Vespula germanica 
	aspect	bio1	bio2	bio3	bio4	bio5	bio6	bio7	bio8	bio9	bio10	bio11	bio12	bio13	bio14	bio15	bio16	bio17	bio18	bio19	cropland	ele	paster	primf	primn	rang	secdf	secdn	slope	urban	urban
aspect	1	0.0145178	0.0272497	0.0188524	0.00089325	0.016121	0.0016892	0.00745016	-0.0114823	0.0244559	0.0146935	0.00806185	0.0356566	0.0446213	0.0235552	0.0241178	0.0408982	0.0195093	0.00397076	0.0492123	-0.0344205	0.00666924	-0.00440614	0.00157057	0.019147	0.0248981	0.02566	-0.0163681	0.0178859	0.0172321	-0.000574429
bio1	0.0145178	1	0.342012	0.656841	-0.444479	0.632755	0.78478	-0.325636	0.175516	0.865264	0.71606	0.876042	-0.120311	0.119634	-0.315976	0.527937	0.0352142	-0.286824	-0.507038	0.206924	0.0717902	-0.0540102	0.082096	-0.140336	0.11042	0.161813	-0.37422	0.0680818	-0.0319217	0.182848	0.234866
bio2	0.0272497	0.342012	1	0.355941	0.339866	0.74777	-0.153729	0.545218	0.287575	0.196703	0.616954	0.0255385	-0.082025	0.0367593	-0.0756557	0.299558	-0.00999948	-0.126346	-0.119831	-0.0401487	0.0693714	0.296972	-0.171876	0.16549	0.190126	0.302317	-0.0265464	-0.136357	-0.0419314	0.155085	-0.05238
bio3	0.0188524	0.656841	0.355941	1	-0.73046	0.11761	0.735779	-0.567986	-0.175946	0.69828	0.115449	0.799388	0.0957781	0.260192	-0.0986732	0.376008	0.214087	-0.0768078	-0.338442	0.453796	-0.130413	0.0724646	0.246906	0.0667301	0.204219	0.345042	-0.26172	-0.109328	0.0625067	0.0530369	0.0718112
bio4	0.00089325	-0.444479	0.339866	-0.73046	1	0.376774	-0.887248	0.971321	0.378325	-0.593395	0.304594	-0.819895	-0.105526	-0.204297	0.114466	-0.193237	-0.18	0.0431884	0.279108	-0.430814	0.174323	0.0888525	-0.332361	0.10778	-0.0757346	-0.122437	0.223613	-0.0558195	-0.111745	0.0972647	-0.0769358
bio5	0.016121	0.632755	0.74777	0.11761	0.376774	1	0.0473661	0.511531	0.46877	0.39713	0.968907	0.203147	-0.282107	-0.108263	-0.297918	0.396123	-0.178635	-0.329307	-0.341984	-0.192004	0.224098	0.0887742	-0.238155	-0.0436778	0.10541	0.107371	-0.185455	0.0506779	-0.120997	0.219104	0.17787
bio6	0.0016892	0.78478	-0.153729	0.735779	-0.887248	0.0473661	1	-0.834071	-0.170298	0.822283	0.148488	0.979689	-0.0273047	0.148414	-0.267275	0.368409	0.0938887	-0.198536	-0.46253	0.353766	-0.0486746	-0.120174	0.263218	-0.184477	0.0771217	0.111148	-0.349415	0.117104	0.0490195	0.0105176	0.179593
bio7	0.00745016	-0.325636	0.545218	-0.567986	0.971321	0.511531	-0.834071	1	0.405386	-0.488027	0.407371	-0.730565	-0.132313	-0.187462	0.0653845	-0.0981476	-0.179422	-0.011082	0.209013	-0.41036	0.165635	0.152405	-0.357955	0.13457	-0.00812672	-0.0363143	0.198154	-0.072748	-0.108992	0.111959	-0.0886444
bio8	-0.0114823	0.175516	0.287575	-0.175946	0.378325	0.46877	-0.170298	0.405386	1	-0.284737	0.470876	-0.0994132	-0.260478	-0.201223	-0.209131	0.0643176	-0.235912	-0.223967	0.185103	-0.516447	0.211003	-0.0516494	-0.163949	-0.226507	0.0734924	-0.153998	-0.104655	0.17877	-0.167396	0.198109	0.0304762
bio9	0.0244559	0.865264	0.196703	0.69828	-0.593395	0.39713	0.822283	-0.488027	-0.284737	1	0.466665	0.877223	-0.0402326	0.179707	-0.254426	0.508943	0.111684	-0.226444	-0.624837	0.421789	-0.0545236	-0.0280477	0.11061	-0.0254499	0.137938	0.241239	-0.323457	-0.022746	0.0406419	0.0632641	0.100701
bio10	0.0146935	0.71606	0.616954	0.115449	0.304594	0.968907	0.148488	0.407371	0.470876	0.466665	1	0.295326	-0.224252	-0.0436668	-0.264628	0.415097	-0.115584	-0.287248	-0.338183	-0.127638	0.205958	0.0134399	-0.1851	-0.0731938	0.0685525	0.0716593	-0.214146	0.0279773	-0.114084	0.261483	0.238183
bio11	0.00806185	0.876042	0.0255385	0.799388	-0.819895	0.203147	0.979689	-0.730565	-0.0994132	0.877223	0.295326	1	-0.030762	0.177175	-0.274764	0.444194	0.109632	-0.217303	-0.487221	0.356478	-0.0495603	-0.0838305	0.223355	-0.153871	0.115911	0.163972	-0.35576	0.0744463	0.0426077	0.0599309	0.178919
bio12	0.0356566	-0.120311	-0.082025	0.0957781	-0.105526	-0.282107	-0.0273047	-0.132313	-0.260478	-0.0402326	-0.224252	-0.030762	1	0.880456	0.816343	-0.307949	0.923914	0.871639	0.692998	0.785527	-0.329758	0.0298361	0.225849	0.38888	-0.238123	-0.0324973	0.335494	-0.313658	0.173111	0.102896	-0.0674569
bio13	0.0446213	0.119634	0.0367593	0.260192	-0.204297	-0.108263	0.148414	-0.187462	-0.201223	0.179707	-0.0436668	0.177175	0.880456	1	0.488732	0.136496	0.984211	0.559221	0.44508	0.833336	-0.379969	0.125489	0.175986	0.324883	-0.0827711	0.03944	0.288463	-0.328732	0.247156	0.0924005	-0.0947991
bio14	0.0235552	-0.315976	-0.0756557	-0.0986732	0.114466	-0.297918	-0.267275	0.0653845	-0.209131	-0.254426	-0.264628	-0.274764	0.816343	0.488732	1	-0.660583	0.563515	0.975443	0.726478	0.509777	-0.196638	-0.10449	0.13956	0.402165	-0.307655	-0.0703643	0.266824	-0.206895	0.00397662	0.134305	-0.0235398
bio15	0.0241178	0.527937	0.299558	0.376008	-0.193237	0.396123	0.368409	-0.0981476	0.0643176	0.508943	0.415097	0.444194	-0.307949	0.136496	-0.660583	1	0.0357526	-0.654755	-0.564993	0.0588249	-0.0856628	0.283978	-0.105365	-0.134636	0.299227	0.303625	-0.130671	-0.0490112	0.173653	-0.0375159	-0.113504
bio16	0.0408982	0.0352142	-0.00999948	0.214087	-0.18	-0.178635	0.0938887	-0.179422	-0.235912	0.111684	-0.115584	0.109632	0.923914	0.984211	0.563515	0.0357526	1	0.627397	0.506293	0.846289	-0.362222	0.104291	0.207393	0.357107	-0.133132	0.0301523	0.297595	-0.344146	0.228641	0.0707806	-0.0872601
bio17	0.0195093	-0.286824	-0.126346	-0.0768078	0.0431884	-0.329307	-0.198536	-0.011082	-0.223967	-0.226444	-0.287248	-0.217303	0.871639	0.559221	0.975443	-0.654755	0.627397	1	0.771933	0.546567	-0.202149	-0.0885367	0.208668	0.347965	-0.3274	-0.102545	0.290427	-0.202293	0.0320514	0.138467	-0.0211818
bio18	0.00397076	-0.507038	-0.119831	-0.338442	0.279108	-0.341984	-0.46253	0.209013	0.185103	-0.624837	-0.338183	-0.487221	0.692998	0.44508	0.726478	-0.564993	0.506293	0.771933	1	0.152595	-0.173668	0.0551989	0.114095	0.154597	-0.248013	-0.18015	0.416786	-0.137216	0.0737178	0.106576	-0.101613
bio19	0.0492123	0.206924	-0.0401487	0.453796	-0.430814	-0.192004	0.353766	-0.41036	-0.516447	0.421789	-0.127638	0.356478	0.785527	0.833336	0.509777	0.0588249	0.846289	0.546567	0.152595	1	-0.330021	-0.0260582	0.249849	0.397209	-0.108168	0.107686	0.0691726	-0.256348	0.141164	0.0533512	-0.0320746
cropland	-0.0344205	0.0717902	0.0693714	-0.130413	0.174323	0.224098	-0.0486746	0.165635	0.211003	-0.0545236	0.205958	-0.0495603	-0.329758	-0.379969	-0.196638	-0.0856628	-0.362222	-0.202149	-0.173668	-0.330021	1	-0.184831	0.222361	-0.23367	-0.269197	-0.154958	-0.364363	0.0734986	-0.285916	-0.166056	0.0747685
ele	0.00666924	-0.0540102	0.296972	0.0724646	0.0888525	0.0887742	-0.120174	0.152405	-0.0516494	-0.0280477	0.0134399	-0.0838305	0.0298361	0.125489	-0.10449	0.283978	0.104291	-0.0885367	0.0551989	-0.0260582	-0.184831	1	-0.0941424	0.0793248	0.103617	0.341412	0.232029	-0.051699	0.56696	-0.171896	-0.175808
paster	-0.00440614	0.082096	-0.171876	0.246906	-0.332361	-0.238155	0.263218	-0.357955	-0.163949	0.11061	-0.1851	0.223355	0.225849	0.175986	0.13956	-0.105365	0.207393	0.208668	0.114095	0.249849	0.222361	-0.0941424	1	-0.226767	-0.243746	-0.0905455	-0.13117	-0.1504	-0.0676851	-0.160571	-0.0145061
primf	0.00157057	-0.140336	0.16549	0.0667301	0.10778	-0.0436778	-0.184477	0.13457	-0.226507	-0.0254499	-0.0731938	-0.153871	0.38888	0.324883	0.402165	-0.134636	0.357107	0.347965	0.154597	0.397209	-0.23367	0.0793248	-0.226767	1	-0.103289	0.00374679	0.0908333	-0.219569	0.0950212	0.0396397	0.188364
primn	0.019147	0.11042	0.190126	0.204219	-0.0757346	0.10541	0.0771217	-0.00812672	0.0734924	0.137938	0.0685525	0.115911	-0.238123	-0.0827711	-0.307655	0.299227	-0.133132	-0.3274	-0.248013	-0.108168	-0.269197	0.103617	-0.243746	-0.103289	1	0.132082	-0.237495	-0.186497	0.0369268	-0.0204366	-0.0781815
rang	0.0248981	0.161813	0.302317	0.345042	-0.122437	0.107371	0.111148	-0.0363143	-0.153998	0.241239	0.0716593	0.163972	-0.0324973	0.03944	-0.0703643	0.303625	0.0301523	-0.102545	-0.18015	0.107686	-0.154958	0.341412	-0.0905455	0.00374679	0.132082	1	-0.0790696	-0.14303	0.19433	-0.110735	-0.106735
secdf	0.02566	-0.37422	-0.0265464	-0.26172	0.223613	-0.185455	-0.349415	0.198154	-0.104655	-0.323457	-0.214146	-0.35576	0.335494	0.288463	0.266824	-0.130671	0.297595	0.290427	0.416786	0.0691726	-0.364363	0.232029	-0.13117	0.0908333	-0.237495	-0.0790696	1	-0.378001	0.273017	-0.0855692	-0.103792
secdn	-0.0163681	0.0680818	-0.136357	-0.109328	-0.0558195	0.0506779	0.117104	-0.072748	0.17877	-0.022746	0.0279773	0.0744463	-0.313658	-0.328732	-0.206895	-0.0490112	-0.344146	-0.202293	-0.137216	-0.256348	0.0734986	-0.051699	-0.1504	-0.219569	-0.186497	-0.14303	-0.378001	1	-0.0929712	-0.0298153	-0.164973
slope	0.0178859	-0.0319217	-0.0419314	0.0625067	-0.111745	-0.120997	0.0490195	-0.108992	-0.167396	0.0406419	-0.114084	0.0426077	0.173111	0.247156	0.00397662	0.173653	0.228641	0.0320514	0.0737178	0.141164	-0.285916	0.56696	-0.0676851	0.0950212	0.0369268	0.19433	0.273017	-0.0929712	1	-0.139527	0.144381
urban	0.0172321	0.182848	0.155085	0.0530369	0.0972647	0.219104	0.0105176	0.111959	0.198109	0.0632641	0.261483	0.0599309	0.102896	0.0924005	0.134305	-0.0375159	0.0707806	0.138467	0.106576	0.0533512	-0.166056	-0.171896	-0.160571	0.0396397	-0.0204366	-0.110735	-0.0855692	-0.0298153	-0.139527	1	-0.160638
Note: The highlighted predictors were inputted into the formal species distribution models

## Sheet: Vespula pensylvanica 
	aspect	bio1	bio2	bio3	bio4	bio5	bio6	bio7	bio8	bio9	bio10	bio11	bio12	bio13	bio14	bio15	bio16	bio17	bio18	bio19	cropland	ele	paster	primf	primn	rang	secdf	secdn	slope	urban	urban
aspect	1	0.0593627	0.00659054	0.0259933	-0.00107665	0.0726892	0.0371171	-0.000539252	0.0279192	0.0582112	0.0782731	0.0374742	-0.041654	-0.0141958	-0.0976836	0.0525894	-0.0232495	-0.0890225	-0.0647768	-0.0162546	0.0918821	-0.0407029	-0.0537051	-0.0695633	-0.037194	0.0769361	0.00157138	0.00539993	-0.0263943	0.0267777	-0.00158055
bio1	0.0593627	1	-0.116463	0.763478	-0.702708	0.459508	0.900444	-0.622086	0.4842	0.742746	0.800985	0.953937	-0.148058	0.17339	-0.472257	0.802432	0.0658384	-0.470807	-0.477755	0.146968	-0.262545	-0.34714	0.0162831	-0.349879	0.117148	0.128209	-0.160869	0.218375	-0.0400163	0.372968	0.0118601
bio2	0.00659054	-0.116463	1	0.0765244	0.538126	0.669521	-0.449506	0.730397	0.214104	-0.242159	0.306716	-0.294335	-0.604635	-0.556143	-0.374786	-0.0681081	-0.604753	-0.387686	0.0151408	-0.61572	-0.0323546	0.736029	0.0236432	-0.42531	0.460477	0.427045	-0.190042	0.385853	0.0874384	-0.213452	-0.0162581
bio3	0.0259933	0.763478	0.0765244	1	-0.762218	0.191551	0.737512	-0.595841	0.400858	0.5241	0.422083	0.819753	-0.128387	0.258495	-0.472433	0.761121	0.115469	-0.493119	-0.465206	0.187992	-0.378839	-0.159976	0.0908009	-0.397702	0.187963	0.0778212	-0.0668462	0.227828	-0.0386004	0.21269	-0.0905966
bio4	-0.00107665	-0.702708	0.538126	-0.762218	1	0.241374	-0.918621	0.966334	-0.103593	-0.660245	-0.14131	-0.881618	-0.321474	-0.59922	0.188195	-0.665769	-0.521753	0.168484	0.461448	-0.602422	0.339763	0.578345	-0.0756732	0.0289565	0.128494	0.221635	-0.0996574	0.056996	0.06287	-0.313368	0.135798
bio5	0.0726892	0.459508	0.669521	0.191551	0.241374	1	0.0939969	0.379721	0.323399	0.318989	0.859276	0.212158	-0.569951	-0.445052	-0.504031	0.267755	-0.508511	-0.499631	-0.246524	-0.458691	0.00497885	0.341671	0.0337479	-0.478318	0.346311	0.432194	-0.228643	0.406061	0.0809261	0.0511753	0.0884936
bio6	0.0371171	0.900444	-0.449506	0.737512	-0.918621	0.0939969	1	-0.885313	0.219893	0.811761	0.486351	0.980287	0.182258	0.471789	-0.300359	0.744209	0.387921	-0.275426	-0.513075	0.482872	-0.293166	-0.562098	0.0584521	-0.13084	-0.0757867	-0.0974051	0.0230829	0.0380018	-0.0425566	0.367949	-0.0479267
bio7	-0.000539252	-0.622086	0.730397	-0.595841	0.966334	0.379721	-0.885313	1	-0.0532797	-0.605313	-0.0505875	-0.811806	-0.43556	-0.646262	0.0436833	-0.566471	-0.597969	0.0225705	0.361615	-0.66293	0.274739	0.681892	-0.0385522	-0.101827	0.232172	0.292373	-0.12824	0.154345	0.0773419	-0.318002	0.0956233
bio8	0.0279192	0.4842	0.214104	0.400858	-0.103593	0.323399	0.219893	-0.0532797	1	-0.193624	0.555711	0.348443	-0.350715	-0.211661	-0.225055	0.333211	-0.268767	-0.276003	0.251415	-0.367906	-0.031246	0.0574821	-0.0769014	-0.367406	0.15295	0.346028	-0.323669	0.251796	-0.198091	0.191539	0.0808096
bio9	0.0582112	0.742746	-0.242159	0.5241	-0.660245	0.318989	0.811761	-0.605313	-0.193624	1	0.501636	0.776471	0.103503	0.332277	-0.350655	0.592949	0.263206	-0.295713	-0.676679	0.424957	-0.276359	-0.376844	0.0363628	-0.120395	0.0505076	-0.106629	0.0763532	0.0451591	0.11891	0.23998	-0.0259756
bio10	0.0782731	0.800985	0.306716	0.422083	-0.14131	0.859276	0.486351	-0.0505875	0.555711	0.501636	1	0.591481	-0.470217	-0.264294	-0.5023	0.550984	-0.345508	-0.509342	-0.294603	-0.295334	-0.11029	0.0307374	-0.0503708	-0.458308	0.284752	0.371425	-0.290276	0.334211	0.0161346	0.25534	0.122897
bio11	0.0374742	0.953937	-0.294335	0.819753	-0.881618	0.212158	0.980287	-0.811806	0.348443	0.776471	0.591481	1	0.0398223	0.366617	-0.394274	0.809537	0.264149	-0.381947	-0.516375	0.353255	-0.327876	-0.457606	0.0378108	-0.238783	0.029717	-0.00582372	-0.0552105	0.11322	-0.0407199	0.374907	-0.0562655
bio12	-0.041654	-0.148058	-0.604635	-0.128387	-0.321474	-0.569951	0.182258	-0.43556	-0.350715	0.103503	-0.470217	0.0398223	1	0.862587	0.581359	-0.244286	0.9399	0.668757	0.270087	0.888979	0.047794	-0.375223	0.125964	0.609427	-0.549778	-0.459089	0.546095	-0.33889	-0.0354278	-0.134664	-0.0180508
bio13	-0.0141958	0.17339	-0.556143	0.258495	-0.59922	-0.445052	0.471789	-0.646262	-0.211661	0.332277	-0.264294	0.366617	0.862587	1	0.188485	0.221978	0.980334	0.253777	-0.0869255	0.971816	-0.0648801	-0.493364	0.240783	0.388187	-0.4655	-0.431704	0.479411	-0.184789	-0.0352319	-0.0323817	-0.00226246
bio14	-0.0976836	-0.472257	-0.374786	-0.472433	0.188195	-0.504031	-0.300359	0.0436833	-0.225055	-0.350655	-0.5023	-0.394274	0.581359	0.188485	1	-0.705906	0.31496	0.978737	0.749773	0.220003	0.0735643	0.0355131	-0.128613	0.646628	-0.317022	-0.253254	0.256859	-0.312817	0.014796	-0.205518	0.0017816
bio15	0.0525894	0.802432	-0.0681081	0.761121	-0.665769	0.267755	0.744209	-0.566471	0.333211	0.592949	0.550984	0.809537	-0.244286	0.221978	-0.705906	1	0.0705166	-0.727004	-0.67602	0.158243	-0.265311	-0.337793	0.0436284	-0.373189	0.176154	0.0671559	-0.190144	0.228382	0.00349695	0.352011	0.00727555
bio16	-0.0232495	0.0658384	-0.604753	0.115469	-0.521753	-0.508511	0.387921	-0.597969	-0.268767	0.263206	-0.345508	0.264149	0.9399	0.980334	0.31496	0.0705166	1	0.395868	0.0228775	0.97578	-0.0126	-0.489197	0.202761	0.474496	-0.518815	-0.453644	0.513124	-0.250483	-0.044999	-0.0558507	-0.00366187
bio17	-0.0890225	-0.470807	-0.387686	-0.493119	0.168484	-0.499631	-0.275426	0.0225705	-0.276003	-0.295713	-0.509342	-0.381947	0.668757	0.253777	0.978737	-0.727004	0.395868	1	0.732454	0.30257	0.0734564	0.0219759	-0.12136	0.660561	-0.339341	-0.280006	0.316886	-0.352346	0.0169388	-0.218842	0.018472
bio18	-0.0647768	-0.477755	0.0151408	-0.465206	0.461448	-0.246524	-0.513075	0.361615	0.251415	-0.676679	-0.294603	-0.516375	0.270087	-0.0869255	0.749773	-0.67602	0.0228775	0.732454	1	-0.160561	0.173537	0.320638	-0.172499	0.36947	-0.134826	-0.00118767	0.0895175	-0.156919	-0.0465966	-0.267374	0.0236308
bio19	-0.0162546	0.146968	-0.61572	0.187992	-0.602422	-0.458691	0.482872	-0.66293	-0.367906	0.424957	-0.295334	0.353255	0.888979	0.971816	0.220003	0.158243	0.97578	0.30257	-0.160561	1	-0.0703385	-0.533251	0.215246	0.436829	-0.476148	-0.470204	0.509126	-0.245024	-0.0111389	-0.014274	-0.0207042
cropland	0.0918821	-0.262545	-0.0323546	-0.378839	0.339763	0.00497885	-0.293166	0.274739	-0.031246	-0.276359	-0.11029	-0.327876	0.047794	-0.0648801	0.0735643	-0.265311	-0.0126	0.0734564	0.173537	-0.0703385	1	-0.211086	0.281322	-0.116759	-0.413149	-0.0322853	-0.0702785	0.199233	-0.291792	-0.104312	0.0418877
ele	-0.0407029	-0.34714	0.736029	-0.159976	0.578345	0.341671	-0.562098	0.681892	0.0574821	-0.376844	0.0307374	-0.457606	-0.375223	-0.493364	0.0355131	-0.337793	-0.489197	0.0219759	0.320638	-0.533251	-0.211086	1	-0.197338	-0.157408	0.510488	0.266037	-0.0852725	0.0522731	0.323279	-0.31205	-0.0513466
paster	-0.0537051	0.0162831	0.0236432	0.0908009	-0.0756732	0.0337479	0.0584521	-0.0385522	-0.0769014	0.0363628	-0.0503708	0.0378108	0.125964	0.240783	-0.128613	0.0436284	0.202761	-0.12136	-0.172499	0.215246	0.281322	-0.197338	1	-0.141623	-0.225521	-0.244304	0.00963203	0.218415	-0.139626	-0.0557106	0.0817908
primf	-0.0695633	-0.349879	-0.42531	-0.397702	0.0289565	-0.478318	-0.13084	-0.101827	-0.367406	-0.120395	-0.458308	-0.238783	0.609427	0.388187	0.646628	-0.373189	0.474496	0.660561	0.36947	0.436829	-0.116759	-0.157408	-0.141623	1	-0.498221	-0.329305	0.500604	-0.359886	0.116944	-0.166232	0.352155
primn	-0.037194	0.117148	0.460477	0.187963	0.128494	0.346311	-0.0757867	0.232172	0.15295	0.0505076	0.284752	0.029717	-0.549778	-0.4655	-0.317022	0.176154	-0.518815	-0.339341	-0.134826	-0.476148	-0.413149	0.510488	-0.225521	-0.498221	1	0.0998391	-0.559849	0.0521693	0.235674	0.0178393	-0.121268
rang	0.0769361	0.128209	0.427045	0.0778212	0.221635	0.432194	-0.0974051	0.292373	0.346028	-0.106629	0.371425	-0.00582372	-0.459089	-0.431704	-0.253254	0.0671559	-0.453644	-0.280006	-0.00118767	-0.470204	-0.0322853	0.266037	-0.244304	-0.329305	0.0998391	1	-0.314472	0.501876	-0.0660521	-0.219622	-0.0268196
secdf	0.00157138	-0.160869	-0.190042	-0.0668462	-0.0996574	-0.228643	0.0230829	-0.12824	-0.323669	0.0763532	-0.290276	-0.0552105	0.546095	0.479411	0.256859	-0.190144	0.513124	0.316886	0.0895175	0.509126	-0.0702785	-0.0852725	0.00963203	0.500604	-0.559849	-0.314472	1	-0.375183	0.11774	-0.145233	-0.0798857
secdn	0.00539993	0.218375	0.385853	0.227828	0.056996	0.406061	0.0380018	0.154345	0.251796	0.0451591	0.334211	0.11322	-0.33889	-0.184789	-0.312817	0.228382	-0.250483	-0.352346	-0.156919	-0.245024	0.199233	0.0522731	0.218415	-0.359886	0.0521693	0.501876	-0.375183	1	-0.145726	-0.213303	-0.092199
slope	-0.0263943	-0.0400163	0.0874384	-0.0386004	0.06287	0.0809261	-0.0425566	0.0773419	-0.198091	0.11891	0.0161346	-0.0407199	-0.0354278	-0.0352319	0.014796	0.00349695	-0.044999	0.0169388	-0.0465966	-0.0111389	-0.291792	0.323279	-0.139626	0.116944	0.235674	-0.0660521	0.11774	-0.145726	1	-0.122304	0.0952227
urban	0.0267777	0.372968	-0.213452	0.21269	-0.313368	0.0511753	0.367949	-0.318002	0.191539	0.23998	0.25534	0.374907	-0.134664	-0.0323817	-0.205518	0.352011	-0.0558507	-0.218842	-0.267374	-0.014274	-0.104312	-0.31205	-0.0557106	-0.166232	0.0178393	-0.219622	-0.145233	-0.213303	-0.122304	1	-0.154955
Note: The highlighted predictors were inputted into the formal species distribution models

## Sheet: Vespa velutina  
	aspect	bio1	bio2	bio3	bio4	bio5	bio6	bio7	bio8	bio9	bio10	bio11	bio12	bio13	bio14	bio15	bio16	bio17	bio18	bio19	cropland	ele	paster	primf	primn	rang	secdf	secdn	slope	urban	urban
aspect	1	0.0108751	-0.0112748	0.0151806	-0.0219413	-0.0117814	0.0171095	-0.0264587	0.00965296	0.0154555	-0.000834477	0.0148033	0.0436167	0.0371954	0.0451427	0.0051163	0.036901	0.0418049	0.0296423	0.0581648	-0.0167103	-0.00587079	0.0117959	0.0256651	-0.0252698	-0.00967908	0.0308991	-0.0364181	0.0144549	0.0287038	0.123845
bio1	0.0108751	1	0.0912869	0.577867	-0.468836	0.737006	0.896506	-0.376252	0.79434	0.712706	0.892315	0.944221	0.685308	0.730658	-0.0405454	0.633623	0.742942	-0.034106	0.610883	0.123395	-0.216841	0.049353	-0.251838	0.515514	0.271407	-0.172006	-0.0298364	-0.196858	0.0872895	0.156233	-0.0559184
bio2	-0.0112748	0.0912869	1	0.393895	0.234033	0.542865	-0.176475	0.587172	0.0545128	0.0903329	0.239401	-0.00690818	-0.0422228	-0.0377498	0.0258701	-0.0135854	-0.0462908	-0.0804995	-0.0749206	-0.09111	-0.0317924	0.20939	-0.0554588	-0.025185	0.0673751	-0.0973576	0.0580273	0.215528	-0.00105969	-0.207253	-0.348578
bio3	0.0151806	0.577867	0.393895	1	-0.724969	0.296971	0.658832	-0.458975	0.30086	0.5698	0.296827	0.71694	0.577098	0.472358	0.228764	0.211147	0.506197	0.229989	0.330585	0.38229	-0.0919299	0.239059	-0.060283	0.437953	0.144109	-0.104156	-0.0442579	-0.0998328	0.101302	-0.0940292	-0.16096
bio4	-0.0219413	-0.468836	0.234033	-0.724969	1	0.153822	-0.778848	0.919161	-0.101665	-0.615885	-0.024915	-0.730405	-0.535514	-0.449358	-0.170449	-0.203504	-0.48608	-0.229388	-0.25079	-0.511318	0.0239456	-0.0539046	-0.0564681	-0.365855	-0.13542	0.0574972	0.131665	0.239473	-0.0627512	0.0249841	-0.030206
bio5	-0.0117814	0.737006	0.542865	0.296971	0.153822	1	0.404409	0.328165	0.677081	0.431565	0.92378	0.519855	0.28245	0.358867	-0.126852	0.425705	0.349742	-0.187833	0.323175	-0.191558	-0.151728	0.016995	-0.253319	0.219161	0.192873	-0.19089	0.0263326	0.0396893	-0.00464756	0.0763961	-0.176588
bio6	0.0171095	0.896506	-0.176475	0.658832	-0.778848	0.404409	1	-0.731217	0.577721	0.781443	0.620817	0.980212	0.689005	0.67269	0.0542546	0.495243	0.697735	0.0983972	0.506394	0.329469	-0.132956	-0.0203541	-0.125921	0.494816	0.225856	-0.152458	-0.104661	-0.256233	0.058108	0.129379	0.0339612
bio7	-0.0264587	-0.376252	0.587172	-0.458975	0.919161	0.328165	-0.731217	1	-0.0916916	-0.485226	0.0477991	-0.624673	-0.50097	-0.427123	-0.15065	-0.193995	-0.459797	-0.241726	-0.281986	-0.483167	0.0241556	0.0336985	-0.0588826	-0.347607	-0.0894194	0.0150897	0.127739	0.294252	-0.0634832	-0.076648	-0.147441
bio8	0.00965296	0.79434	0.0545128	0.30086	-0.101665	0.677081	0.577721	-0.0916916	1	0.176758	0.825077	0.63636	0.605026	0.675077	-0.0921194	0.585133	0.685674	-0.100759	0.777528	-0.203494	-0.264465	0.20359	-0.352415	0.567204	0.244632	-0.12311	0.0247435	-0.136677	0.168956	0.276405	-0.0739352
bio9	0.0154555	0.712706	0.0903329	0.5698	-0.615885	0.431565	0.781443	-0.485226	0.176758	1	0.520498	0.79517	0.410933	0.430267	-0.0236023	0.427318	0.428609	-0.000428492	0.0721182	0.47024	-0.0863964	-0.149851	-0.0426555	0.189564	0.185583	-0.110757	-0.0498829	-0.18295	-0.020519	-0.0510964	-0.0757815
bio10	-0.000834477	0.892315	0.239401	0.296827	-0.024915	0.92378	0.620817	0.0477991	0.825077	0.520498	1	0.700845	0.485317	0.578076	-0.134578	0.607476	0.571926	-0.15927	0.521939	-0.107517	-0.244914	0.0252105	-0.320175	0.378096	0.243716	-0.155327	0.0451845	-0.0959895	0.0718027	0.17558	-0.0948498
bio11	0.0148033	0.944221	-0.00690818	0.71694	-0.730405	0.519855	0.980212	-0.624673	0.63636	0.79517	0.700845	1	0.713759	0.715744	0.0297182	0.559384	0.737639	0.0555246	0.537757	0.289956	-0.185242	0.0552187	-0.178681	0.518538	0.263072	-0.145456	-0.0638349	-0.23599	0.0947534	0.103108	-0.0250675
bio12	0.0436167	0.685308	-0.0422228	0.577098	-0.535514	0.28245	0.689005	-0.50097	0.605026	0.410933	0.485317	0.713759	1	0.941887	0.347586	0.50137	0.954812	0.401496	0.81657	0.481369	-0.404854	0.354825	-0.246282	0.668443	0.160329	0.0580754	0.207568	-0.268291	0.335905	0.10774	0.104698
bio13	0.0371954	0.730658	-0.0377498	0.472358	-0.449358	0.358867	0.67269	-0.427123	0.675077	0.430267	0.578076	0.715744	0.941887	1	0.0632962	0.738607	0.995823	0.112565	0.816706	0.35022	-0.437836	0.342113	-0.320683	0.605466	0.23505	0.0605357	0.246856	-0.299544	0.335315	0.136023	-0.0534955
bio14	0.0451427	-0.0405454	0.0258701	0.228764	-0.170449	-0.126852	0.0542546	-0.15065	-0.0921194	-0.0236023	-0.134578	0.0297182	0.347586	0.0632962	1	-0.521789	0.0913615	0.973485	0.190084	0.483102	-0.0463591	0.113873	0.143776	0.355193	-0.184707	0.0122327	-0.0461131	0.0648613	0.107673	-0.0893514	0.447767
bio15	0.0051163	0.633623	-0.0135854	0.211147	-0.203504	0.425705	0.495243	-0.193995	0.585133	0.427318	0.607476	0.559384	0.50137	0.738607	-0.521789	1	0.708316	-0.485657	0.450542	0.0348786	-0.422052	0.244201	-0.410431	0.295005	0.358653	0.0817279	0.280071	-0.287986	0.269624	0.142105	-0.323558
bio16	0.036901	0.742942	-0.0462908	0.506197	-0.48608	0.349742	0.697735	-0.459797	0.685674	0.428609	0.571926	0.737639	0.954812	0.995823	0.0913615	0.708316	1	0.140317	0.837888	0.340726	-0.415432	0.344948	-0.306918	0.631518	0.224997	0.048667	0.222876	-0.301705	0.325747	0.134377	-0.0328862
bio17	0.0418049	-0.034106	-0.0804995	0.229989	-0.229388	-0.187833	0.0983972	-0.241726	-0.100759	-0.000428492	-0.15927	0.0555246	0.401496	0.112565	0.973485	-0.485657	0.140317	1	0.21541	0.53764	-0.0436664	0.107853	0.158256	0.361519	-0.200578	0.0458933	-0.0275392	0.0130076	0.109017	-0.0730546	0.416865
bio18	0.0296423	0.610883	-0.0749206	0.330585	-0.25079	0.323175	0.506394	-0.281986	0.777528	0.0721182	0.521939	0.537757	0.81657	0.816706	0.190084	0.450542	0.837888	0.21541	1	-0.0362343	-0.266938	0.350842	-0.221278	0.697291	0.125277	-0.0143411	0.0478666	-0.179811	0.268821	0.204547	0.0832802
bio19	0.0581648	0.123395	-0.09111	0.38229	-0.511318	-0.191558	0.329469	-0.483167	-0.203494	0.47024	-0.107517	0.289956	0.481369	0.35022	0.483102	0.0348786	0.340726	0.53764	-0.0362343	1	-0.154604	-0.0256693	0.0492191	0.157315	0.000112812	0.0240225	0.14133	-0.186341	0.0937816	-0.0594744	0.117882
cropland	-0.0167103	-0.216841	-0.0317924	-0.0919299	0.0239456	-0.151728	-0.132956	0.0241556	-0.264465	-0.0863964	-0.244914	-0.185242	-0.404854	-0.437836	-0.0463591	-0.422052	-0.415432	-0.0436664	-0.266938	-0.154604	1	-0.425854	0.641156	-0.22661	-0.251624	-0.310468	-0.523984	-0.12799	-0.456067	-0.155127	-0.0157335
ele	-0.00587079	0.049353	0.20939	0.239059	-0.0539046	0.016995	-0.0203541	0.0336985	0.20359	-0.149851	0.0252105	0.0552187	0.354825	0.342113	0.113873	0.244201	0.344948	0.107853	0.350842	-0.0256693	-0.425854	1	-0.298972	0.393295	0.127165	0.452677	0.386519	-0.0674762	0.684225	-0.140809	-0.276437
paster	0.0117959	-0.251838	-0.0554588	-0.060283	-0.0564681	-0.253319	-0.125921	-0.0588826	-0.352415	-0.0426555	-0.320175	-0.178681	-0.246282	-0.320683	0.143776	-0.410431	-0.306918	0.158256	-0.221278	0.0492191	0.641156	-0.298972	1	-0.180115	-0.238736	-0.278561	-0.373373	-0.186853	-0.328256	-0.2597	0.0500594
primf	0.0256651	0.515514	-0.025185	0.437953	-0.365855	0.219161	0.494816	-0.347607	0.567204	0.189564	0.378096	0.518538	0.668443	0.605466	0.355193	0.295005	0.631518	0.361519	0.697291	0.157315	-0.22661	0.393295	-0.180115	1	-0.00430516	-0.0148378	0.0213405	-0.17254	0.317019	0.0141722	0.0637692
primn	-0.0252698	0.271407	0.0673751	0.144109	-0.13542	0.192873	0.225856	-0.0894194	0.244632	0.185583	0.243716	0.263072	0.160329	0.23505	-0.184707	0.358653	0.224997	-0.200578	0.125277	0.000112812	-0.251624	0.127165	-0.238736	-0.00430516	1	0.0783505	-0.106744	-0.147207	0.170282	0.095139	-0.0511854
rang	-0.00967908	-0.172006	-0.0973576	-0.104156	0.0574972	-0.19089	-0.152458	0.0150897	-0.12311	-0.110757	-0.155327	-0.145456	0.0580754	0.0605357	0.0122327	0.0817279	0.048667	0.0458933	-0.0143411	0.0240225	-0.310468	0.452677	-0.278561	-0.0148378	0.0783505	1	0.259274	0.0259444	0.519443	-0.0930547	-0.196994
secdf	0.0308991	-0.0298364	0.0580273	-0.0442579	0.131665	0.0263326	-0.104661	0.127739	0.0247435	-0.0498829	0.0451845	-0.0638349	0.207568	0.246856	-0.0461131	0.280071	0.222876	-0.0275392	0.0478666	0.14133	-0.523984	0.386519	-0.373373	0.0213405	-0.106744	0.259274	1	-0.452384	0.347012	-0.0452988	-0.180085
secdn	-0.0364181	-0.196858	0.215528	-0.0998328	0.239473	0.0396893	-0.256233	0.294252	-0.136677	-0.18295	-0.0959895	-0.23599	-0.268291	-0.299544	0.0648613	-0.287986	-0.301705	0.0130076	-0.179811	-0.186341	-0.12799	-0.0674762	-0.186853	-0.17254	-0.147207	0.0259444	-0.452384	1	-0.0907821	0.0330897	-0.0192325
slope	0.0144549	0.0872895	-0.00105969	0.101302	-0.0627512	-0.00464756	0.058108	-0.0634832	0.168956	-0.020519	0.0718027	0.0947534	0.335905	0.335315	0.107673	0.269624	0.325747	0.109017	0.268821	0.0937816	-0.456067	0.684225	-0.328256	0.317019	0.170282	0.519443	0.347012	-0.0907821	1	-0.0789055	0.139724
urban	0.0287038	0.156233	-0.207253	-0.0940292	0.0249841	0.0763961	0.129379	-0.076648	0.276405	-0.0510964	0.17558	0.103108	0.10774	0.136023	-0.0893514	0.142105	0.134377	-0.0730546	0.204547	-0.0594744	-0.155127	-0.140809	-0.2597	0.0141722	0.095139	-0.0930547	-0.0452988	0.0330897	-0.0789055	1	-0.153138
Note: The highlighted predictors were inputted into the formal species distribution models

## Sheet: Vespa mandarinia  
	aspect	bio1	bio2	bio3	bio4	bio5	bio6	bio7	bio8	bio9	bio10	bio11	bio12	bio13	bio14	bio15	bio16	bio17	bio18	bio19	cropland	ele	paster	primf	primn	rang	secdf	secdn	slope	urban	urban
aspect	1	0.0772357	0.00529764	0.125745	-0.11033	-0.0884334	0.0814646	-0.103305	-0.0290674	0.0880815	-0.0434126	0.0938271	0.169886	0.257692	0.0635429	0.0761344	0.247847	0.0516098	0.234826	0.0708209	0.0163734	-5.28329e-05	-0.0295616	0.0999812	-0.172943	-0.132548	0.0538559	0.0383679	-0.00225526	-0.0180194	0.0772696
bio1	0.0772357	1	-0.528555	0.598327	-0.870637	0.230808	0.961523	-0.863194	0.525543	0.974688	0.537392	0.972385	0.616624	0.355271	0.444284	-0.44026	0.431693	0.486164	0.331516	0.561965	-0.292439	0.236704	0.198369	0.322793	-0.00496225	-0.238032	-0.343246	-0.17104	0.289156	-0.0455682	0.177094
bio2	0.00529764	-0.528555	1	0.128246	0.511025	0.0998016	-0.673527	0.677704	-0.0824633	-0.585196	-0.274065	-0.558023	-0.675806	-0.232743	-0.818862	0.77776	-0.254601	-0.874454	-0.191649	-0.881374	0.287335	0.188051	-0.251139	-0.437953	0.33657	0.164505	0.29732	0.104596	-0.271802	-0.068505	-0.161162
bio3	0.125745	0.598327	0.128246	1	-0.772115	-0.26407	0.578012	-0.631446	0.0942842	0.625641	-0.16508	0.681055	0.337019	0.402866	-0.00897737	0.142054	0.493189	-0.0597387	0.464211	0.0121829	-0.381443	0.723464	-0.022399	0.37134	0.133641	0.00345686	-0.0513549	-0.169135	0.417767	-0.294264	0.0526352
bio4	-0.11033	-0.870637	0.511025	-0.772115	1	0.24624	-0.939873	0.975588	-0.114653	-0.928432	-0.060686	-0.959227	-0.72656	-0.481087	-0.506198	0.409693	-0.572971	-0.510681	-0.492232	-0.579041	0.51357	-0.509382	-0.0777271	-0.566085	0.125328	0.138679	0.17838	0.242975	-0.479153	0.163132	-0.0625582
bio5	-0.0884334	0.230808	0.0998016	-0.26407	0.24624	1	0.0165105	0.263461	0.690823	0.060587	0.896595	0.0222863	-0.292375	-0.35746	-0.167369	-0.105411	-0.38258	-0.114946	-0.443382	-0.127088	0.380424	-0.50159	0.0499812	-0.571705	0.303452	-0.196003	-0.198474	0.0830672	-0.46225	0.307825	0.0698775
bio6	0.0814646	0.961523	-0.673527	0.578012	-0.939873	0.0165105	1	-0.960189	0.32869	0.982679	0.363635	0.988322	0.738737	0.407438	0.608172	-0.564125	0.486473	0.640345	0.390253	0.705005	-0.409088	0.275485	0.173358	0.472464	-0.123906	-0.213846	-0.299502	-0.208825	0.380506	-0.0656274	0.146617
bio7	-0.103305	-0.863194	0.677704	-0.631446	0.975588	0.263461	-0.960189	1	-0.124111	-0.931163	-0.100335	-0.947308	-0.794421	-0.492968	-0.633527	0.514818	-0.576239	-0.64992	-0.500393	-0.715697	0.500976	-0.405928	-0.153292	-0.615563	0.204326	0.151558	0.233508	0.224683	-0.496261	0.149321	-0.107384
bio8	-0.0290674	0.525543	-0.0824633	0.0942842	-0.114653	0.690823	0.32869	-0.124111	1	0.386168	0.821077	0.338812	-0.0011453	0.0507724	-0.0771902	0.0780216	0.0525584	-0.0248157	0.0498738	0.0440491	0.302014	-0.236713	0.448011	-0.133596	0.286439	-0.183977	-0.558406	0.180275	-0.0584763	0.00750521	0.112497
bio9	0.0880815	0.974688	-0.585196	0.625641	-0.928432	0.060587	0.982679	-0.931163	0.386168	1	0.388242	0.984823	0.685599	0.406858	0.511803	-0.481381	0.487696	0.555783	0.389121	0.648124	-0.364974	0.337556	0.181424	0.434292	-0.0951704	-0.213659	-0.276229	-0.189906	0.373293	-0.11656	0.136833
bio10	-0.0434126	0.537392	-0.274065	-0.16508	-0.060686	0.896595	0.363635	-0.100335	0.821077	0.388242	1	0.340091	0.0589476	-0.115298	0.136546	-0.311756	-0.121802	0.210896	-0.1939	0.22209	0.263204	-0.467752	0.222822	-0.303224	0.152781	-0.277108	-0.376051	0.0460792	-0.268802	0.25146	0.17189
bio11	0.0938271	0.972385	-0.558023	0.681055	-0.959227	0.0222863	0.988322	-0.947308	0.338812	0.984823	0.340091	1	0.699758	0.418232	0.515617	-0.474637	0.503348	0.540625	0.406638	0.608541	-0.410939	0.349456	0.137629	0.445224	-0.074108	-0.20661	-0.273741	-0.215545	0.374748	-0.0808963	0.128551
bio12	0.169886	0.616624	-0.675806	0.337019	-0.72656	-0.292375	0.738737	-0.794421	-0.0011453	0.685599	0.0589476	0.699758	1	0.792506	0.762205	-0.531668	0.824442	0.768044	0.76214	0.762034	-0.441326	0.142996	-0.083487	0.663066	-0.517562	-0.290972	-0.014607	-0.267981	0.474355	-0.0568915	0.171155
bio13	0.257692	0.355271	-0.232743	0.402866	-0.481087	-0.35746	0.407438	-0.492968	0.0507724	0.406858	-0.115298	0.418232	0.792506	1	0.29935	0.0562511	0.987011	0.290421	0.964309	0.310927	-0.23035	0.246548	-0.14575	0.592514	-0.477954	-0.285622	0.123601	-0.149664	0.486453	-0.222136	0.000219727
bio14	0.0635429	0.444284	-0.818862	-0.00897737	-0.506198	-0.167369	0.608172	-0.633527	-0.0771902	0.511803	0.136546	0.515617	0.762205	0.29935	1	-0.82314	0.317838	0.980489	0.271696	0.928342	-0.383478	-0.167642	0.0220275	0.50093	-0.382271	-0.152408	-0.218819	-0.206576	0.29232	0.108086	0.171468
bio15	0.0761344	-0.44026	0.77776	0.142054	0.409693	-0.105411	-0.564125	0.514818	0.0780216	-0.481381	-0.311756	-0.474637	-0.531668	0.0562511	-0.82314	1	0.0135266	-0.852131	0.0861873	-0.791388	0.268705	0.257867	0.0425617	-0.187955	0.345401	0.185344	0.070829	0.209511	-0.0132966	-0.309629	-0.223589
bio16	0.247847	0.431693	-0.254601	0.493189	-0.572971	-0.38258	0.486473	-0.576239	0.0525584	0.487696	-0.121802	0.503348	0.824442	0.987011	0.317838	0.0135266	1	0.305952	0.978248	0.333237	-0.28864	0.331826	-0.10837	0.623441	-0.458566	-0.26384	0.10669	-0.170766	0.532593	-0.235	0.0205826
bio17	0.0516098	0.486164	-0.874454	-0.0597387	-0.510681	-0.114946	0.640345	-0.64992	-0.0248157	0.555783	0.210896	0.540625	0.768044	0.290421	0.980489	-0.852131	0.305952	1	0.246196	0.96851	-0.355933	-0.191867	0.0500673	0.482959	-0.399544	-0.176596	-0.219676	-0.201675	0.242137	0.10308	0.217632
bio18	0.234826	0.331516	-0.191649	0.464211	-0.492232	-0.443382	0.390253	-0.500393	0.0498738	0.389121	-0.1939	0.406638	0.76214	0.964309	0.271696	0.0861873	0.978248	0.246196	1	0.266423	-0.227553	0.330665	-0.044747	0.636164	-0.470049	-0.220567	0.0798846	-0.128562	0.541867	-0.250918	0.0062892
bio19	0.0708209	0.561965	-0.881374	0.0121829	-0.579041	-0.127088	0.705005	-0.715697	0.0440491	0.648124	0.22209	0.608541	0.762034	0.310927	0.928342	-0.791388	0.333237	0.96851	0.266423	1	-0.359913	-0.081108	0.156861	0.533365	-0.359047	-0.162197	-0.254879	-0.196861	0.300992	0.00143683	0.216469
cropland	0.0163734	-0.292439	0.287335	-0.381443	0.51357	0.380424	-0.409088	0.500976	0.302014	-0.364974	0.263204	-0.410939	-0.441326	-0.23035	-0.383478	0.268705	-0.28864	-0.355933	-0.227553	-0.359913	1	-0.376432	0.126573	-0.402304	-0.0112193	-0.175927	-0.0373138	0.255999	-0.38031	-0.108489	-0.0231556
ele	-5.28329e-05	0.236704	0.188051	0.723464	-0.509382	-0.50159	0.275485	-0.405928	-0.236713	0.337556	-0.467752	0.349456	0.142996	0.246548	-0.167642	0.257867	0.331826	-0.191867	0.330665	-0.081108	-0.376432	1	-0.028491	0.394619	0.0594113	0.0708462	0.15951	-0.140805	0.478856	-0.382233	-0.086649
paster	-0.0295616	0.198369	-0.251139	-0.022399	-0.0777271	0.0499812	0.173358	-0.153292	0.448011	0.181424	0.222822	0.137629	-0.083487	-0.14575	0.0220275	0.0425617	-0.10837	0.0500673	-0.044747	0.156861	0.126573	-0.028491	1	0.166992	0.31309	0.253242	-0.650125	0.200038	0.0788012	-0.224204	-0.100933
primf	0.0999812	0.322793	-0.437953	0.37134	-0.566085	-0.571705	0.472464	-0.615563	-0.133596	0.434292	-0.303224	0.445224	0.663066	0.592514	0.50093	-0.187955	0.623441	0.482959	0.636164	0.533365	-0.402304	0.394619	0.166992	1	-0.351929	-0.0874581	-0.154077	-0.21495	0.53244	-0.293294	0.347661
primn	-0.172943	-0.00496225	0.33657	0.133641	0.125328	0.303452	-0.123906	0.204326	0.286439	-0.0951704	0.152781	-0.074108	-0.517562	-0.477954	-0.382271	0.345401	-0.458566	-0.399544	-0.470049	-0.359047	-0.0112193	0.0594113	0.31309	-0.351929	1	0.293371	-0.498399	0.169895	-0.13552	-0.165387	-0.0299877
rang	-0.132548	-0.238032	0.164505	0.00345686	0.138679	-0.196003	-0.213846	0.151558	-0.183977	-0.213659	-0.277108	-0.20661	-0.290972	-0.285622	-0.152408	0.185344	-0.26384	-0.176596	-0.220567	-0.162197	-0.175927	0.0708462	0.253242	-0.0874581	0.293371	1	-0.101921	0.086189	0.041222	-0.165143	-0.193552
secdf	0.0538559	-0.343246	0.29732	-0.0513549	0.17838	-0.198474	-0.299502	0.233508	-0.558406	-0.276229	-0.376051	-0.273741	-0.014607	0.123601	-0.218819	0.070829	0.10669	-0.219676	0.0798846	-0.254879	-0.0373138	0.15951	-0.650125	-0.154077	-0.498399	-0.101921	1	-0.235249	-0.0684029	-0.0608696	-0.184472
secdn	0.0383679	-0.17104	0.104596	-0.169135	0.242975	0.0830672	-0.208825	0.224683	0.180275	-0.189906	0.0460792	-0.215545	-0.267981	-0.149664	-0.206576	0.209511	-0.170766	-0.201675	-0.128562	-0.196861	0.255999	-0.140805	0.200038	-0.21495	0.169895	0.086189	-0.235249	1	-0.139389	-0.0970464	0.137029
slope	-0.00225526	0.289156	-0.271802	0.417767	-0.479153	-0.46225	0.380506	-0.496261	-0.0584763	0.373293	-0.268802	0.374748	0.474355	0.486453	0.29232	-0.0132966	0.532593	0.242137	0.541867	0.300992	-0.38031	0.478856	0.0788012	0.53244	-0.13552	0.041222	-0.0684029	-0.139389	1	-0.344785	-0.148294
urban	-0.0180194	-0.0455682	-0.068505	-0.294264	0.163132	0.307825	-0.0656274	0.149321	0.00750521	-0.11656	0.25146	-0.0808963	-0.0568915	-0.222136	0.108086	-0.309629	-0.235	0.10308	-0.250918	0.00143683	-0.108489	-0.382233	-0.224204	-0.293294	-0.165387	-0.165143	-0.0608696	-0.0970464	-0.344785	1	-0.178095
Note: The highlighted predictors were inputted into the formal species distribution models

## Sheet: Vespa velutina nigrithorax
	aspect	bio1	bio2	bio3	bio4	bio5	bio6	bio7	bio8	bio9	bio10	bio11	bio12	bio13	bio14	bio15	bio16	bio17	bio18	bio19	cropland	ele	paster	primf	primn	rang	secdf	secdn	slope	urban	urban
aspect	1	0.00421976	0.0211074	0.0468279	-0.0215782	0.00330229	0.0116475	-0.00525391	-0.0178723	0.0186462	-0.00772951	0.0135697	0.0395866	0.0201312	0.0703312	-0.031646	0.018123	0.0658889	-0.00598638	0.0563382	-0.00728764	-0.00513827	0.0234495	-0.0445804	0.00716417	-0.00961327	-0.00327529	-0.00777941	0.0106515	0.0045305	-0.032978
bio1	0.00421976	1	0.212814	0.311856	-0.0356285	0.688317	0.723396	0.0444477	0.386271	0.791429	0.860991	0.864429	0.159314	0.289308	-0.184968	0.457825	0.275762	-0.23904	-0.182614	0.194349	-0.03369	-0.410431	-0.0601778	0.0568952	0.0167166	-0.231042	-0.0447471	-0.026698	-0.189012	-0.0249658	0.228343
bio2	0.0211074	0.212814	1	0.575555	0.562156	0.743383	-0.362361	0.812647	0.259435	0.0552386	0.483842	-0.0893621	0.0283171	-0.00271364	0.227363	-0.117203	-0.038701	0.046667	0.109993	-0.167755	-0.121663	0.231853	-0.034979	0.0726786	0.0705612	-0.0505946	0.0665228	0.251432	0.0599149	-0.18117	-0.191854
bio3	0.0468279	0.311856	0.575555	1	-0.338344	0.23572	0.276497	-0.00401037	-0.231187	0.511098	0.113941	0.440138	0.376826	0.297713	0.345129	-0.022085	0.304383	0.261436	-0.109185	0.506061	-0.00120493	-0.0706965	0.208855	-0.0313125	0.16707	-0.125771	-0.118701	0.0469099	-0.0978824	-0.208261	-0.205018
bio4	-0.0215782	-0.0356285	0.562156	-0.338344	1	0.626767	-0.68149	0.936545	0.581392	-0.446518	0.473533	-0.529023	-0.259584	-0.203211	-0.0846211	-0.0444156	-0.248669	-0.199553	0.318152	-0.643651	-0.157388	0.316221	-0.276371	0.183503	-0.0737991	0.0562629	0.218183	0.216853	0.167238	0.03202	0.0277474
bio5	0.00330229	0.688317	0.743383	0.23572	0.626767	1	0.0348234	0.743977	0.568309	0.334237	0.928928	0.276781	-0.0941561	-0.00455533	-0.09619	0.172095	-0.0490199	-0.247062	-0.0407452	-0.260963	-0.0925432	-0.0646313	-0.15103	0.0458371	-0.0129359	-0.160109	0.0680291	0.182188	-0.0500407	-0.079239	0.187089
bio6	0.0116475	0.723396	-0.362361	0.276497	-0.68149	0.0348234	1	-0.641892	-0.0996335	0.832543	0.290217	0.951063	0.191131	0.257478	-0.152663	0.345876	0.278939	-0.0909483	-0.404705	0.50742	0.127114	-0.562968	0.12583	-0.146441	0.0262159	-0.211692	-0.19035	-0.180356	-0.270155	0.00393782	0.124115
bio7	-0.00525391	0.0444477	0.812647	-0.00401037	0.936545	0.743977	-0.641892	1	0.502657	-0.3002	0.518688	-0.423528	-0.200034	-0.175648	0.0282693	-0.099215	-0.224113	-0.128752	0.239328	-0.539493	-0.155994	0.326818	-0.200011	0.133081	-0.0274534	0.018694	0.179466	0.260373	0.142235	-0.0634298	-0.0613088
bio8	-0.0178723	0.386271	0.259435	-0.231187	0.581392	0.568309	-0.0996335	0.502657	1	-0.189456	0.619025	0.0230657	-0.10513	0.0440043	-0.352457	0.237493	0.0246101	-0.449079	0.341593	-0.433625	-0.113066	-0.0312061	-0.26856	0.335179	-0.0299966	-0.168168	0.0681838	0.0995572	-0.0289367	0.175618	0.23327
bio9	0.0186462	0.791429	0.0552386	0.511098	-0.446518	0.334237	0.832543	-0.3002	-0.189456	1	0.483903	0.906518	0.247513	0.318743	-0.0488278	0.409563	0.311686	-0.0319709	-0.44812	0.510689	0.0120689	-0.374536	0.0777538	-0.144944	0.0740947	-0.0878563	-0.0731056	-0.114816	-0.14253	-0.134754	-0.134818
bio10	-0.00772951	0.860991	0.483842	0.113941	0.473533	0.928928	0.290217	0.518688	0.619025	0.483903	1	0.49676	0.00545638	0.151826	-0.214354	0.395227	0.113635	-0.321865	-0.0378511	-0.151328	-0.13518	-0.176183	-0.208545	0.116748	-0.00454583	-0.151933	0.0927838	0.0870512	-0.055301	-0.0202768	0.3992
bio11	0.0135697	0.864429	-0.0893621	0.440138	-0.529023	0.276781	0.951063	-0.423528	0.0230657	0.906518	0.49676	1	0.258425	0.343221	-0.121848	0.42254	0.351157	-0.111924	-0.349864	0.484856	0.0239419	-0.478696	0.0699361	-0.0701336	0.0687259	-0.19835	-0.126494	-0.127599	-0.215915	-0.0514916	0.103229
bio12	0.0395866	0.159314	0.0283171	0.376826	-0.259584	-0.0941561	0.191131	-0.200034	-0.10513	0.247513	0.00545638	0.258425	1	0.93536	0.445852	0.404218	0.945804	0.526127	0.442791	0.799801	-0.409932	0.204366	-0.121801	0.301776	0.0971217	0.209603	0.355684	-0.167213	0.224945	-0.0146289	-0.0781968
bio13	0.0201312	0.289308	-0.00271364	0.297713	-0.203211	-0.00455533	0.257478	-0.175648	0.0440043	0.318743	0.151826	0.343221	0.93536	1	0.127937	0.685811	0.993811	0.212331	0.393951	0.719345	-0.449826	0.193785	-0.216622	0.408203	0.118347	0.2202	0.403649	-0.205242	0.264116	-0.0115256	0.0545238
bio14	0.0703312	-0.184968	0.227363	0.345129	-0.0846211	-0.09619	-0.152663	0.0282693	-0.352457	-0.0488278	-0.214354	-0.121848	0.445852	0.127937	1	-0.546885	0.157381	0.954039	0.291406	0.392341	-0.0561409	0.0611088	0.149929	-0.130635	-0.0309176	0.0217302	-0.00896923	0.107802	-0.0453515	-0.0504623	-0.255559
bio15	-0.031646	0.457825	-0.117203	-0.022085	-0.0444156	0.172095	0.345876	-0.099215	0.237493	0.409563	0.395227	0.42254	0.404218	0.685811	-0.546885	1	0.650425	-0.463702	0.022619	0.266524	-0.431512	0.116118	-0.336872	0.341665	0.145306	0.197647	0.388529	-0.206447	0.271856	-0.0272034	0.205997
bio16	0.018123	0.275762	-0.038701	0.304383	-0.248669	-0.0490199	0.278939	-0.224113	0.0246101	0.311686	0.113635	0.351157	0.945804	0.993811	0.157381	0.650425	1	0.244833	0.426602	0.731377	-0.423143	0.174697	-0.191168	0.433364	0.110151	0.207671	0.381771	-0.221598	0.241748	-0.00654796	0.0568416
bio17	0.0658889	-0.23904	0.046667	0.261436	-0.199553	-0.247062	-0.0909483	-0.128752	-0.449079	-0.0319709	-0.321865	-0.111924	0.526127	0.212331	0.954039	-0.463702	0.244833	1	0.298385	0.491903	-0.0376338	0.0572226	0.181223	-0.132051	-0.0454728	0.0724289	0.00650051	0.0250807	-0.0290622	-0.0229071	-0.20584
bio18	-0.00598638	-0.182614	0.109993	-0.109185	0.318152	-0.0407452	-0.404705	0.239328	0.341593	-0.44812	-0.0378511	-0.349864	0.442791	0.393951	0.291406	0.022619	0.426602	0.298385	1	-0.0682222	-0.111848	0.266815	-0.0729523	0.736902	-0.0502619	0.0670067	0.0930002	0.00412961	0.0943921	0.141309	0.0630863
bio19	0.0563382	0.194349	-0.167755	0.506061	-0.643651	-0.260963	0.50742	-0.539493	-0.433625	0.510689	-0.151328	0.484856	0.799801	0.719345	0.392341	0.266524	0.731377	0.491903	-0.0682222	1	-0.162371	-0.129661	0.0582006	-0.100154	0.0803333	0.055122	0.131615	-0.193412	0.0112076	-0.0306369	-0.214448
cropland	-0.00728764	-0.03369	-0.121663	-0.00120493	-0.157388	-0.0925432	0.127114	-0.155994	-0.113066	0.0120689	-0.13518	0.0239419	-0.409932	-0.449826	-0.0561409	-0.431512	-0.423143	-0.0376338	-0.111848	-0.162371	1	-0.440702	0.625795	-0.0786726	-0.200929	-0.340341	-0.564343	-0.252543	-0.449481	-0.104919	-0.123118
ele	-0.00513827	-0.410431	0.231853	-0.0706965	0.316221	-0.0646313	-0.562968	0.326818	-0.0312061	-0.374536	-0.176183	-0.478696	0.204366	0.193785	0.0611088	0.116118	0.174697	0.0572226	0.266815	-0.129661	-0.440702	1	-0.253444	0.204683	0.124288	0.561601	0.45794	0.0176813	0.67696	-0.175587	-0.131647
paster	0.0234495	-0.0601778	-0.034979	0.208855	-0.276371	-0.15103	0.12583	-0.200011	-0.26856	0.0777538	-0.208545	0.0699361	-0.121801	-0.216622	0.149929	-0.336872	-0.191168	0.181223	-0.0729523	0.0582006	0.625795	-0.253444	1	-0.129039	-0.172328	-0.337495	-0.391499	-0.313995	-0.330645	-0.261217	0.00793468
primf	-0.0445804	0.0568952	0.0726786	-0.0313125	0.183503	0.0458371	-0.146441	0.133081	0.335179	-0.144944	0.116748	-0.0701336	0.301776	0.408203	-0.130635	0.341665	0.433364	-0.132051	0.736902	-0.100154	-0.0786726	0.204683	-0.129039	1	-0.00842714	0.0692323	0.0744799	-0.0684016	0.092547	0.0407144	0.216305
primn	0.00716417	0.0167166	0.0705612	0.16707	-0.0737991	-0.0129359	0.0262159	-0.0274534	-0.0299966	0.0740947	-0.00454583	0.0687259	0.0971217	0.118347	-0.0309176	0.145306	0.110151	-0.0454728	-0.0502619	0.0803333	-0.200929	0.124288	-0.172328	-0.00842714	1	0.167486	-0.0529303	-0.0483978	0.213838	-0.0135232	-0.118489
rang	-0.00961327	-0.231042	-0.0505946	-0.125771	0.0562629	-0.160109	-0.211692	0.018694	-0.168168	-0.0878563	-0.151933	-0.19835	0.209603	0.2202	0.0217302	0.197647	0.207671	0.0724289	0.0670067	0.055122	-0.340341	0.561601	-0.337495	0.0692323	0.167486	1	0.275009	0.0289178	0.51692	-0.0896183	-0.035744
secdf	-0.00327529	-0.0447471	0.0665228	-0.118701	0.218183	0.0680291	-0.19035	0.179466	0.0681838	-0.0731056	0.0927838	-0.126494	0.355684	0.403649	-0.00896923	0.388529	0.381771	0.00650051	0.0930002	0.131615	-0.564343	0.45794	-0.391499	0.0744799	-0.0529303	0.275009	1	-0.463007	0.41857	-0.0618057	-0.262901
secdn	-0.00777941	-0.026698	0.251432	0.0469099	0.216853	0.182188	-0.180356	0.260373	0.0995572	-0.114816	0.0870512	-0.127599	-0.167213	-0.205242	0.107802	-0.206447	-0.221598	0.0250807	0.00412961	-0.193412	-0.252543	0.0176813	-0.313995	-0.0684016	-0.0483978	0.0289178	-0.463007	1	-0.0164306	0.128156	-0.144193
slope	0.0106515	-0.189012	0.0599149	-0.0978824	0.167238	-0.0500407	-0.270155	0.142235	-0.0289367	-0.14253	-0.055301	-0.215915	0.224945	0.264116	-0.0453515	0.271856	0.241748	-0.0290622	0.0943921	0.0112076	-0.449481	0.67696	-0.330645	0.092547	0.213838	0.51692	0.41857	-0.0164306	1	-0.0907759	0.0188581
urban	0.0045305	-0.0249658	-0.18117	-0.208261	0.03202	-0.079239	0.00393782	-0.0634298	0.175618	-0.134754	-0.0202768	-0.0514916	-0.0146289	-0.0115256	-0.0504623	-0.0272034	-0.00654796	-0.0229071	0.141309	-0.0306369	-0.104919	-0.175587	-0.261217	0.0407144	-0.0135232	-0.0896183	-0.0618057	0.128156	-0.0907759	1	-0.0902551
Note: The highlighted predictors were inputted into the formal species distribution models

[truncated: 2 more sheets: Vespa orientalis , Vespa crabro ]
