# Supplementary material for: Future Range Expansions of Invasive Wasps Suggest Their Increasing Impacts on Global Apiculture
Source: Insects. 2024 Jul 19;15(7):546. doi: 10.3390/insects15070546 (PMC11276961; doi:10.3390/insects15070546)
Supplement: Supplementary file 1 [file insects-15-00546-s001.zip › Supplemental Material S4.xlsx]

## Sheet: Sheet1
S4 Algorithms used to build formal and final models
Polistes dominula	Polistes chinensis	Polistes versicolor	Polistes humilis	Vespula vulgaris	Vespula germanica	Vespula pensylvanica	Vespa velutina	Vespa mandarinia	Vespa velutina nigrithorax	Vespa orientalis	Vespa crabro
ANN	ANN	CTA	CTA	ANN	ANN	CTA	ANN	CTA	CTA	ANN	ANN
CTA	CTA	FDA	FDA	CTA	CTA	FDA	CTA	FDA	FDA	CTA	CTA
FDA	FDA	GBM	GBM	FDA	FDA	GBM	FDA	GBM	GBM	FDA	FDA
GBM	GBM	GLM	GLM	GBM	GBM	GLM	GBM	GLM	GLM	GBM	GBM
GLM	GLM	MARS	MARS	GLM	GLM	MARS	GLM	MARS	MARS	GLM	GLM
MARS	MARS	MAXNET	MAXNET	MARS	MARS	MAXNET	MARS	MAXNET	MAXNET	MARS	MARS
MAXNET	MAXNET	RF	RF	MAXNET	MAXNET	RF	MAXNET	RF	RF	MAXNET	MAXNET
RF	RF	XGBOOST	XGBOOST	RF	RF	XGBOOST	RF	XGBOOST	XGBOOST	RF	RF
XGBOOST	XGBOOST			XGBOOST	XGBOOST		XGBOOST			XGBOOST	XGBOOST

## Sheet: Sheet2
Polistes dominula	ANN	CTA	FDA	GBM	GLM	MARS	MAXNET	RF	XGBOOST
Polistes chinensis	ANN	CTA	FDA	GBM	GLM	MARS	MAXNET	RF	XGBOOST
Polistes versicolor	CTA	FDA	GBM	GLM	MARS	MAXNET	RF	XGBOOST
Polistes humilis	CTA	FDA	GBM	GLM	MARS	MAXNET	RF	XGBOOST
Vespula vulgaris	ANN	CTA	FDA	GBM	GLM	MARS	MAXNET	RF	XGBOOST
Vespula germanica	ANN	CTA	FDA	GBM	GLM	MARS	MAXNET	RF	XGBOOST
Vespula pensylvanica	CTA	FDA	GBM	GLM	MARS	MAXNET	RF	XGBOOST
Vespa velutina	ANN	CTA	FDA	GBM	GLM	MARS	MAXNET	RF	XGBOOST
Vespa mandarinia	CTA	FDA	GBM	GLM	MARS	MAXNET	RF	XGBOOST
Vespa velutina nigrithorax	CTA	FDA	GBM	GLM	MARS	MAXNET	RF	XGBOOST
Vespa orientalis	ANN	CTA	FDA	GBM	GLM	MARS	MAXNET	RF	XGBOOST
Vespa crabro	ANN	CTA	FDA	GBM	GLM	MARS	MAXNET	RF	XGBOOST
