# Supplementary material for: Future Range Expansions of Invasive Wasps Suggest Their Increasing Impacts on Global Apiculture
Source: Insects. 2024 Jul 19;15(7):546. doi: 10.3390/insects15070546 (PMC11276961; doi:10.3390/insects15070546)
Supplement: Supplementary file 1 [file insects-15-00546-s001.zip › Supplemental Material S5.xlsx]

## Sheet: Sheet1
S5 Model performance assessment
Species	AUC	TSS
Polistes dominula	0.991	0.91
Polistes chinensis	0.999	0.982333
Polistes versicolor	0.994333	0.948
Polistes humilis	0.999	0.985
Vespula vulgaris	0.995	0.939333
Vespula germanica	0.991	0.914
Vespula pensylvanica	0.996	0.946667
Vespa velutina	0.998	0.958
Vespa mandarinia	0.998	0.971
Vespa velutina nigrithorax	0.999	0.986
Vespa orientalis	0.991	0.91
Vespa crabro	0.993	0.921
	0.00327359	0.0293394
