# Supplementary material for: Future Range Expansions of Invasive Wasps Suggest Their Increasing Impacts on Global Apiculture
Source: Insects. 2024 Jul 19;15(7):546. doi: 10.3390/insects15070546 (PMC11276961; doi:10.3390/insects15070546)
Supplement: Supplementary file 1 [file insects-15-00546-s001.zip › Supplemental Material S6.xlsx]

## Sheet: Sheet1
S6 Variable importance in formal and final models
Polistes dominula			Polistes chinensis			Polistes versicolor			Polistes humilis			Vespula vulgaris			Vespula germanica			Vespula pensylvanica			Vespa velutina			Vespa mandarinia			Vespa velutina nigrithorax			Vespa orientalis			Vespa crabro
Predictors	Importance values		Predictors	Importance values		Predictors	Importance values		Predictors	Importance values		Predictors	Importance values		Predictors	Importance values		Predictors	Importance values		Predictors	Importance values		Predictors	Importance values		Predictors	Importance values		Predictors	Importance values		Predictors	Importance values
bio8	0.0708223		bio1	0.371526		bio6	0.476217		bio3	0.49403		bio4	0.191705		bio8	0.097402		bio3	0.163966		bio4	0.107932		bio18	0.424145		bio7	0.0553158		bio8	0.0631871		bio1	0.0831971
urban	0.0645693		bio3	0.150801		bio5	0.171749		bio19	0.0922976		bio1	0.14909		bio1	0.0937492		bio18	0.0729068		bio1	0.0452794		bio3	0.22157		bio3	0.0519971		urban	0.0557964		bio7	0.0808938
bio4	0.0502094		bio18	0.0606072		bio13	0.0496753		bio1	0.0267304		bio5	0.0429239		bio7	0.0890706		bio19	0.0500504		bio2	0.0421362		bio8	0.144162		bio4	0.0443638		bio4	0.0382633		bio3	0.0663657
bio1	0.0313547		bio17	0.0497847		primf	0.0380828		ele	0.0237388		bio2	0.0326934		urban	0.0600303		urban	0.0429287		rang	0.0175486		rang	0.0630987		bio17	0.0390292		bio1	0.0277727		bio17	0.0307833
bio5	0.0265161		urban	0.0450324		ele	0.0275418		bio4	0.0223852		bio17	0.0210564		bio19	0.0214544		bio10	0.0360794		bio17	0.0157612		urban	0.0165767		bio1	0.0384793		bio3	0.0224018		bio5	0.0185629
bio19	0.0165654		bio10	0.029406		urban	0.0253241		urban	0.0180747		urban	0.0161016		bio5	0.0207153		secdn	0.0221023		urban	0.0151627		bio5	0.0135113		bio8	0.0259911		bio5	0.0217062		bio8	0.0128542
bio3	0.0165427		ele	0.0246824		secdf	0.0240171		secdn	0.00880822		primf	0.013497		ele	0.0101781		bio7	0.0161666		bio12	0.0102547		bio11	0.00555378		primf	0.008325		bio12	0.0191416		urban	0.0126597
ele	0.00778722		bio2	0.01385		bio2	0.0151371		rang	0.00710111		ele	0.00584422		bio3	0.00883244		bio8	0.0100036		primf	0.00677744		primf	0.00535022		urban	0.005367		bio18	0.0151763		rang	0.00627
bio18	0.00672022		cropland	0.00353833		rang	0.0136654		bio9	0.00492578		cropland	0.00320656		primf	0.00479133		rang	0.00848256		bio19	0.00514578		primn	0.00453833		rang	0.00426578		bio19	0.0106872		primf	0.00555478
paster	0.005851		paster	0.00232033		cropland	0.0122112		paster	0.00401044		bio15	0.00161856		bio17	0.00297878		ele	0.00559744		paster	0.00330756		bio14	0.00298233		paster	0.00394867		ele	0.0104274		ele	0.00519344
bio12	0.00390367		slope	0.00222289		bio18	0.0102376		cropland	0.00232244		secdf	0.00136367		rang	0.00205233		bio9	0.00275467		bio15	0.00237767		slope	0.00250489		primn	0.00104122		paster	0.00479156		paster	0.00473544
rang	0.00219722		rang	0.00209267		bio17	0.00878389		primn	0.00209811		paster	0.000438222		cropland	0.00122656		primn	0.00198478		ele	0.001587		secdf	0.00185767		bio15	0.000521444		bio2	0.00228211		cropland	0.00371522
primf	0.00213356		primf	0.00163678		secdn	0.00704867		bio16	0.00132733		rang	0.000412111		secdf	0.000821889		primf	0.00158433		cropland	0.00143478		cropland	0.00137844		cropland	0.000483		rang	0.00218389		bio15	0.00193744
bio2	0.00210367		secdn	0.00127378		slope	0.00608		slope	0.00132322		slope	0.000281222		paster	0.000789778		slope	0.00154378		primn	0.000694333		paster	0.000670556		bio13	0.000345444		primf	0.00111867		bio13	0.00145733
primn	0.00153256		primn	0.000973889		primn	0.00499967		primf	0.000619889		secdn	0.000273333		slope	0.000712889		secdf	0.00131711		slope	0.000657444		secdn	0.00062		ele	0.000172889		slope	0.00107889		bio18	0.00101178
cropland	0.00134656		aspect	0.000494222		paster	0.002617		aspect	0.000151111		primn	0.000220556		bio15	0.000444333		cropland	0.000898111		secdf	6.23333e-05		aspect	0.000159778		secdf	0.000163222		cropland	0.00105133		secdf	0.000698889
slope	0.000827889					aspect	0.000466444					aspect	8.85556e-05		primn	0.000411222		paster	0.000695111		secdn	5.83333e-05					secdn	5.44444e-05		primn	0.000750444		slope	0.000354556
secdf	0.000436778														secdn	5.96667e-05		aspect	8.12222e-05		aspect	4.22222e-05					aspect	3.43333e-05		secdf	0.000277889		primn	0.000335222
aspect	9.42222e-05														aspect	4.55556e-05											slope	2.38889e-05		aspect	0.000145		secdn	0.000144556
secdn	7.35556e-05																													secdn	5.64444e-05		aspect	7.76667e-05
