# Supplementary material for: Future Range Expansions of Invasive Wasps Suggest Their Increasing Impacts on Global Apiculture
Source: Insects. 2024 Jul 19;15(7):546. doi: 10.3390/insects15070546 (PMC11276961; doi:10.3390/insects15070546)
Supplement: Supplementary file 1 [file insects-15-00546-s001.zip › Supplemental Material S8.xlsx]

## Sheet: Sheet1
S8 MSS thresholds used to determine ranges
	MSS threshold
Scientific name	Current	F126	F585	M126	M585
Polistes dominula	0.79	0.78	0.41	0.65	0.52
Polistes chinensis	0.64	0.57	0.46	0.58	0.52
Polistes versicolor	0.75	0.63	0.31	0.69	0.45
Polistes humilis	0.8	0.65	0.46	0.46	0.62
Vespula vulgaris	0.79	0.81	0.47	0.84	0.62
Vespula germanica	0.77	0.5	0.69	0.4	0.62
Vespula pensylvanica	0.75	0.67	0.29	0.67	0.31
Vespa velutina	0.69	0.65	0.4	0.69	0.49
Vespa mandarinia	0.79	0.81	0.63	0.82	0.7
Vespa velutina nigrithorax	0.82	0.51	0.27	0.56	0.32
Vespa orientalis	0.74	0.77	0.73	0.76	0.73
Vespa crabro	0.77	0.77	0.67	0.78	0.61
